# Supplementary material for: A Genome-Wide Alternative Splicing Analysis of Gossypium arboreum and Gossypium raimondii During Fiber Development
Source: Plants (Basel). 2024 Oct 8;13(19):2816. doi: 10.3390/plants13192816 (PMC11479146; doi:10.3390/plants13192816)
Supplement: Supplementary file 1 [file plants-13-02816-s001.zip › Supplementary Tables.xlsx]

## Sheet: Table S1
Table S1. The AS genes and AS events identified in G.arboreum
gene ID	Chromosome	Start position	End position	Strand	AS type	Splice_chain
Ga01G0002	Chr01	26960	27699	+	IR	,27184^27238-
Ga01G0010	Chr01	88883	89209	+	SE	,89011-89140^
Ga01G0015	Chr01	100608	101611	-	Complex	,101117^100835-100757^100711-
Ga01G0015	Chr01	101892	102234	-	A3SS	102097-,102092-
Ga01G0015	Chr01	102976	104070	-	IR	,103962^103160-
Ga01G0015	Chr01	102234	102884	-	IR	,102796^102495-
Ga01G0018	Chr01	114403	114634	-	IR	,114537^114433-
Ga01G0020	Chr01	136481	136953	-	A3SS	136649-,136547-						1
Ga01G0020	Chr01	137180	137634	-	A5SS	137566^,137554^
Ga01G0026	Chr01	166793	167296	+	A3SS	166970-,166985-
Ga01G0026	Chr01	167771	168063	+	A3SS	167968-,167984-
Ga01G0027	Chr01	169585	170754	-	Complex	170147-,170135-170029^169644-
Ga01G0027	Chr01	169209	169585	-	A3SS	169506-,169502-
Ga01G0028	Chr01	178265	178455	-	A5SS	178372^,178361^
Ga01G0028	Chr01	176602	178265	-	A5SS	176834^,176706^
Ga01G0030	Chr01	193662	195446	-	Complex	,194857-194834^194746-194564^194422-194347^
Ga01G0047	Chr01	326632	326994	+	IR	,326701^326789-
Ga01G0047	Chr01	323806	324798	+	SE	,323902-324003^
Ga01G0072	Chr01	481172	481353	+	A3SS	481275-,481298-
Ga01G0075	Chr01	499936	500298	-	A5SS	500177^,500172^
Ga01G0079	Chr01	531459	532011	+	A3SS	531809-,531826-
Ga01G0086	Chr01	569314	570636	+	SE	,570011-570074^
Ga01G0093	Chr01	615008	615794	+	IR	,615077^615165-
Ga01G0096	Chr01	644381	644883	+	SE	,644644-644791^
Ga01G0102	Chr01	672407	672632	-	IR	,672563^672490-
Ga01G0103	Chr01	681380	682248	-	SE	,681523-681480^
Ga01G0113	Chr01	739148	740240	-	A5SS	740032^,740009^
Ga01G0114	Chr01	743984	744606	+	A3SS	744409-,744449-
Ga01G0115	Chr01	766586	766876	-	IR	,766755^766685-
Ga01G0115	Chr01	755220	755434	-	IR	,755344^755264-
Ga01G0122	Chr01	810805	811097	+	A3SS	810973-,810993-
Ga01G0122	Chr01	812231	812595	+	A3SS	812373-,812414-
Ga01G0122	Chr01	813687	813824	+	A5SS	813744^,813789^
Ga01G0131	Chr01	854501	856625	+	Complex	,855417-855747^855960-856077^
Ga01G0132	Chr01	865073	865633	+	A3SS	865470-,865471-
Ga01G0157	Chr01	1085376	1085615	-	A3SS	1085488-,1085459-
Ga01G0162	Chr01	1112640	1113839	-	A3SS	1113162-,1113159-
Ga01G0164	Chr01	1129762	1130077	+	IR	,1129905^1129982-
Ga01G0165	Chr01	1134317	1134519	+	A3SS	1134420-,1134421-
Ga01G0166	Chr01	1138815	1139218	+	IR	,1139066^1139169-
Ga01G0167	Chr01	1146406	1147497	-	A5SS	1147381^,1147286^
Ga01G0172	Chr01	1172963	1173239	-	IR	,1173126^1173031-
Ga01G0186	Chr01	1323727	1324073	-	A3SS	1323828-,1323801-
Ga01G0186	Chr01	1316111	1316388	-	A3SS	1316255-,1316227-
Ga01G0197	Chr01	1435851	1436504	-	IR	,1435992^1435914-
Ga01G0209	Chr01	1548398	1548673	-	A3SS	1548568-,1548547-
Ga01G0209	Chr01	1547292	1547588	-	IR	,1547511^1547411-
Ga01G0214	Chr01	1579336	1579643	-	IR	,1579543^1579456-
Ga01G0214	Chr01	1574666	1575071	-	IR	,1574958^1574881-
Ga01G0219	Chr01	1632962	1637205	-	Complex	1635512^1635431-,1635134^1634536-
Ga01G0226	Chr01	1680314	1682090	-	A5SS	1681602^,1681583^
Ga01G0226	Chr01	1676412	1676949	-	IR	,1676855^1676774-
Ga01G0228	Chr01	1727416	1727932	+	SE	,1727528-1727752^
Ga01G0233	Chr01	1774430	1775269	+	A3SS	1774989-,1775002-
Ga01G0238	Chr01	1831747	1832838	-	A5SS	1832633^,1832618^
Ga01G0239	Chr01	1843266	1843690	+	Complex	1843336^1843557-,1843415^1843547-
Ga01G0242	Chr01	1867226	1867440	-	A3SS	1867346-,1867319-
Ga01G0245	Chr01	1895413	1896070	-	A3SS	1895746-,1895739-
Ga01G0250	Chr01	1967128	1967339	+	A5SS	1967169^,1967174^
Ga01G0251	Chr01	1975287	1975983	-	SE	,1975586-1975410^
Ga01G0252	Chr01	1978412	1979297	-	A3SS	1978487-,1978480-
Ga01G0252	Chr01	1979297	1979527	-	IR	,1979480^1979403-
Ga01G0252	Chr01	1977911	1978412	-	SE	,1978073-1978029^
Ga01G0254	Chr01	1986605	1987117	+	SE	,1986696-1986869^
Ga01G0258	Chr01	2003233	2004176	+	A3SS	2004011-,2004023-
Ga01G0259	Chr01	2008528	2008896	-	Complex	2008713-2008641^2008557-,2008685-
Ga01G0259	Chr01	2008641	2008896	-	A3SS	2008713-,2008685-
Ga01G0259	Chr01	2008528	2008685	-	IR	,2008641^2008557-
Ga01G0266	Chr01	2065759	2066294	+	A5SS	2065937^,2065945^
Ga01G0267	Chr01	2074815	2077119	+	IR	,2076857^2076973-
Ga01G0280	Chr01	2236084	2236594	-	IR	,2236475^2236398-
Ga01G0292	Chr01	2301786	2303011	+	A3SS	2302512-,2302517-
Ga01G0292	Chr01	2300396	2301168	+	A5SS	2300495^,2300515^
Ga01G0293	Chr01	2305598	2305901	+	IR	,2305710^2305799-
Ga01G0296	Chr01	2331379	2331627	+	A3SS	2331512-,2331537-
Ga01G0296	Chr01	2332365	2332894	+	A3SS	2332724-,2332767-
Ga01G0296	Chr01	2334271	2334489	+	A3SS	2334373-,2334404-
Ga01G0296	Chr01	2331379	2332224	+	SE	,2331512-2331627^
Ga01G0296	Chr01	2331379	2332224	+	SE	,2331537-2331627^
Ga01G0305	Chr01	2394687	2395578	-	IR	,2395207^2395099-
Ga01G0308	Chr01	2408142	2409106	+	SE	,2408248-2408296^
Ga01G0313	Chr01	2443843	2444145	+	IR	,2443962^2444044-
Ga01G0322	Chr01	2550482	2553133	+	SE	,2552246-2552302^
Ga01G0331	Chr01	2653659	2654235	+	SE	,2653774-2653842^
Ga01G0334	Chr01	2682306	2683059	-	IR	,2682875^2682683-
Ga01G0356	Chr01	3055147	3055326	-	A5SS	3055236^,3055235^
Ga01G0357	Chr01	3062665	3063003	+	IR	,3062745^3062835-
Ga01G0357	Chr01	3063094	3063447	+	IR	,3063307^3063385-
Ga01G0359	Chr01	3074244	3075028	+	A3SS	3074616-,3074645-
Ga01G0381	Chr01	3506947	3507210	-	A5SS	3507090^,3507083^
Ga01G0382	Chr01	3538880	3540680	+	SE	,3538988-3539056^
Ga01G0424	Chr01	4350160	4350956	+	A3SS	4350538-,4350540-
Ga01G0424	Chr01	4348606	4349469	+	A5SS	4348868^,4348919^
Ga01G0424	Chr01	4349689	4350160	+	IR	,4349831^4349912-
Ga01G0425	Chr01	4354650	4355777	+	SE	,4354986-4355120^
Ga01G0443	Chr01	4573462	4574507	+	Complex	,4574240^4574323-4574386^4574424-
Ga01G0443	Chr01	4570060	4572250	+	IR	,4571860^4572170-
Ga01G0444	Chr01	4566254	4570060	+	SE	,4566343-4566409^
Ga01G0445	Chr01	4578431	4578551	+	A3SS	4578512-,4578515-
Ga01G0488	Chr01	5514456	5514631	+	A3SS	5514560-,5514584-
Ga01G0488	Chr01	5517402	5517696	+	A5SS	5517509^,5517541^
Ga01G0488	Chr01	5516203	5516399	+	IR	,5516262^5516358-
Ga01G0489	Chr01	5526290	5530041	+	SE	,5526771-5526835^
Ga01G0512	Chr01	5820791	5823707	+	Complex	5822001-5822123^5823660-,5823588-
Ga01G0512	Chr01	5822123	5823707	+	A3SS	5823588-,5823660-
Ga01G0512	Chr01	5820791	5823588	+	SE	,5822001-5822123^
Ga01G0514	Chr01	5832371	5832545	-	A3SS	5832445-,5832433-
Ga01G0527	Chr01	6349333	6349800	+	IR	,6349431^6349650-
Ga01G0536	Chr01	6474388	6474660	+	A3SS	6474536-,6474537-
Ga01G0544	Chr01	6529162	6529337	-	A3SS	6529269-,6529260-
Ga01G0544	Chr01	6529162	6529427	-	IR	,6529337^6529260-
Ga01G0544	Chr01	6527647	6528047	-	SE	,6527944-6527797^
Ga01G0549	Chr01	6580732	6581803	-	A3SS	6581409-,6581402-
Ga01G0549	Chr01	6580083	6580559	-	A3SS	6580411-,6580401-
Ga01G0549	Chr01	6582795	6584085	-	A5SS	6583355^,6583116^
Ga01G0550	Chr01	6588676	6589199	+	A3SS	6589118-,6589123-
Ga01G0550	Chr01	6589301	6590071	+	A5SS	6589399^,6589417^
Ga01G0551	Chr01	6593581	6593899	+	A3SS	6593818-,6593838-
Ga01G0565	Chr01	7411477	7414557	+	A5SS	7412297^,7413641^
Ga01G0565	Chr01	7414557	7414706	+	IR	,7414610^7414706-
Ga01G0566	Chr01	7428800	7430606	-	A5SS	7429898^,7429885^
Ga01G0591	Chr01	7736333	7737137	-	SE	,7737027-7736939^
Ga01G0593	Chr01	7760697	7760898	-	A5SS	7760838^,7760837^
Ga01G0595	Chr01	7770707	7771508	-	A5SS	7771479^,7771441^
Ga01G0605	Chr01	8016023	8016275	-	A3SS	8016193-,8016178-
Ga01G0617	Chr01	8121516	8122529	-	A3SS	8121578-,8121572-
Ga01G0620	Chr01	8179663	8179943	+	A5SS	8179790^,8179822^
Ga01G0629	Chr01	8322747	8323768	-	A5SS	8323456^,8323442^
Ga01G0645	Chr01	8571400	8572456	+	A3SS	8572193-,8572218-
Ga01G0658	Chr01	8713131	8714479	+	A3SS	8713945-,8713948-
Ga01G0669	Chr01	8788170	8789327	+	Complex	,8788430-8788525^8788596-8788666^
Ga01G0673	Chr01	8871717	8872588	+	Complex	,8871937^8871979-8872299^8872414-
Ga01G0673	Chr01	8870077	8870205	+	A5SS	8870095^,8870117^
Ga01G0673	Chr01	8871717	8872299	+	IR	,8871937^8871979-
Ga01G0673	Chr01	8871717	8872588	+	IR	,8872299^8872414-
Ga01G0673	Chr01	8868557	8870077	+	SE	,8868681-8869785^
Ga01G0679	Chr01	8943704	8944933	+	A3SS	8943829-,8944287-
Ga01G0679	Chr01	8945462	8946657	+	A3SS	8945578-,8946405-
Ga01G0679	Chr01	8945225	8946657	+	IR	,8945462^8946405-
Ga01G0679	Chr01	8945225	8946657	+	IR	,8945462^8945578-
Ga01G0689	Chr01	9112399	9112793	-	A3SS	9112664-,9112652-
Ga01G0702	Chr01	9344188	9344385	-	A3SS	9344279-,9344270-
Ga01G0705	Chr01	9394905	9395196	-	IR	,9395144^9395057-
Ga01G0711	Chr01	9585225	9585437	+	A5SS	9585315^,9585327^
Ga01G0711	Chr01	9579471	9580309	+	SE	,9579784-9579965^
Ga01G0713	Chr01	9593580	9594194	+	A3SS	9593702-,9594050-
Ga01G0724	Chr01	9760218	9760473	+	IR	,9760328^9760411-
Ga01G0724	Chr01	9762671	9763139	+	IR	,9762874^9762978-
Ga01G0730	Chr01	9878140	9878417	+	A5SS	9878255^,9878276^
Ga01G0730	Chr01	9872974	9873275	+	IR	,9873124^9873248-
Ga01G0734	Chr01	9928402	9929457	-	Complex	9929370-9929285^,9929355-9929252^
Ga01G0734	Chr01	9929252	9929457	-	A3SS	9929370-,9929355-
Ga01G0734	Chr01	9928402	9929370	-	A5SS	9929285^,9929252^
Ga01G0738	Chr01	10010556	10012135	-	A5SS	10011772^,10011745^
Ga01G0742	Chr01	10124420	10124859	+	IR	,10124532^10124641-
Ga01G0742	Chr01	10122150	10123100	+	SE	,10122864-10122983^
Ga01G0744	Chr01	10145830	10145932	+	A3SS	10145900-,10145909-
Ga01G0744	Chr01	10145830	10145932	+	A3SS	10145900-,10145916-
Ga01G0744	Chr01	10145830	10145932	+	A3SS	10145909-,10145916-
Ga01G0749	Chr01	10337621	10338163	+	IR	,10337831^10337926-
Ga01G0764	Chr01	10780653	10780890	+	IR	,10780746^10780821-
Ga01G0767	Chr01	10810583	10810800	-	IR	,10810735^10810639-
Ga01G0768	Chr01	10845252	10845851	+	A3SS	10845361-,10845368-
Ga01G0776	Chr01	11253844	11254671	-	Complex	11254602^11254497-,11254427^11254339-
Ga01G0776	Chr01	11253844	11254671	-	Complex	11254602^11254497-,11254427^11254344-
Ga01G0776	Chr01	11254766	11255055	-	A3SS	11254867-,11254864-
Ga01G0776	Chr01	11253844	11254427	-	A3SS	11254344-,11254339-
Ga01G0783	Chr01	11574237	11575162	+	A3SS	11575071-,11575077-
Ga01G0787	Chr01	11661362	11661658	+	A5SS	11661484^,11661572^
Ga01G0788	Chr01	11665182	11666156	-	A3SS	11666079-,11666048-
Ga01G0797	Chr01	11778894	11780022	-	Complex	11779921^11779756-11779123^,11779192^
Ga01G0798	Chr01	11801913	11803250	+	IR	,11802356^11802410-
Ga01G0802	Chr01	11921248	11921948	-	A5SS	11921884^,11921857^
Ga01G0811	Chr01	12165129	12165432	+	IR	,12165235^12165331-
Ga01G0815	Chr01	12191383	12192278	-	Complex	12192096-,12191758-12191655^12191522-
Ga01G0815	Chr01	12188883	12189551	-	IR	,12189471^12189349-
Ga01G0819	Chr01	12246402	12246834	+	A5SS	12246457^,12246565^
Ga01G0827	Chr01	12509737	12510581	+	A3SS	12510368-,12510376-
Ga01G0830	Chr01	12535959	12536674	-	A3SS	12536063-,12536004-
Ga01G0831	Chr01	12538293	12538834	+	A3SS	12538595-,12538627-
Ga01G0845	Chr01	12718829	12719563	-	IR	,12719172^12719086-
Ga01G0862	Chr01	12908468	12909072	+	A3SS	12908902-,12908928-
Ga01G0873	Chr01	13037050	13037291	+	A3SS	13037168-,13037170-
Ga01G0873	Chr01	13039035	13039799	+	IR	,13039094^13039384-
Ga01G0885	Chr01	13231683	13232367	-	SE	,13232184-13232107^
Ga01G0891	Chr01	13425981	13426489	+	IR	,13426223^13426304-
Ga01G0897	Chr01	13564888	13565432	+	A3SS	13564983-,13565029-
Ga01G0898	Chr01	13572929	13573129	+	A5SS	13573022^,13573031^
Ga01G0899	Chr01	13577190	13577976	-	SE	,13577889-13577400^
Ga01G0918	Chr01	13849968	13850450	-	A5SS	13850379^,13850378^
Ga01G0934	Chr01	14069239	14070190	+	Complex	14069504^14069714-,14070050^14070162-
Ga01G0934	Chr01	14071939	14072479	+	Complex	14072142^14072249-,14072146^14072267-
Ga01G0934	Chr01	14073439	14074033	+	Complex	14073748^14073805-,14073761^14073884-
Ga01G0934	Chr01	14069714	14070190	+	IR	,14070050^14070162-
Ga01G0934	Chr01	14072948	14073105	+	IR	,14073030^14073062-
Ga01G0934	Chr01	14073439	14074033	+	IR	,14073748^14073805-
Ga01G0934	Chr01	14073439	14074033	+	IR	,14073761^14073884-
Ga01G0944	Chr01	14229441	14230938	+	IR	,14229585^14230880-
Ga01G0975	Chr01	14960258	14961755	+	A5SS	14961614^,14961635^
Ga01G0978	Chr01	14976348	14976610	-	IR	,14976525^14976444-
Ga01G0979	Chr01	14998469	15006390	+	IR	,14998636^14998666-
Ga01G0979	Chr01	15007011	15007575	+	IR	,15007212^15007292-
Ga01G0984	Chr01	15064691	15065416	-	A3SS	15065326-,15065267-
Ga01G0989	Chr01	15266563	15266840	-	A5SS	15266726^,15266724^
Ga01G0990	Chr01	15271706	15271963	-	IR	,15271884^15271805-
Ga01G0991	Chr01	15285470	15285699	+	A3SS	15285573-,15285582-
Ga01G1000	Chr01	15329969	15330259	+	IR	,15330062^15330199-
Ga01G1004	Chr01	15388356	15389379	-	A3SS	15388715-,15388652-
Ga01G1004	Chr01	15383800	15385138	-	IR	,15384426^15384324-
Ga01G1020	Chr01	16025795	16026377	-	Complex	16026304^,16026064^16025987-16025876^
Ga01G1025	Chr01	16888179	16888379	-	A3SS	16888297-,16888292-
Ga01G1034	Chr01	17274640	17276133	-	A3SS	17275390-,17275386-
Ga01G1034	Chr01	17274640	17278354	-	IR	,17276133^17275386-
Ga01G1034	Chr01	17274640	17278354	-	IR	,17276133^17275390-
Ga01G1059	Chr01	18910811	18912150	-	Complex	18911817^18911704-,18911500^18911449-18911331^18911301-18911046^18911009-
Ga01G1059	Chr01	18910811	18911817	-	A3SS	18911704-,18911611-
Ga01G1071	Chr01	19350661	19351085	+	SE	,19350785-19350926^
Ga01G1080	Chr01	19791189	19793548	+	A3SS	19792361-,19792366-
Ga01G1082	Chr01	19843064	19843554	-	A5SS	19843413^,19843404^
Ga01G1082	Chr01	19844797	19846186	-	SE	,19845872-19845795^
Ga01G1086	Chr01	20013886	20014051	-	A3SS	20013952-,20013949-
Ga01G1088	Chr01	20077671	20077966	+	IR	,20077740^20077828-
Ga01G1089	Chr01	20107825	20108967	+	Complex	20108149^20108589-,20108337^20108592-
Ga01G1089	Chr01	20108149	20108967	+	A3SS	20108589-,20108592-
Ga01G1089	Chr01	20107825	20108592	+	A5SS	20108149^,20108337^
Ga01G1090	Chr01	20119309	20120027	+	A5SS	20119432^,20119453^
Ga01G1097	Chr01	20402601	20403546	+	IR	,20402770^20402830-
Ga01G1099	Chr01	20522380	20523241	+	IR	,20523014^20523094-
Ga01G1102	Chr01	20570510	20570907	+	A3SS	20570821-,20570826-
Ga01G1104	Chr01	20584019	20584648	+	SE	,20584218-20584452^
Ga01G1107	Chr01	20610155	20610695	-	A3SS	20610206-,20610201-
Ga01G1107	Chr01	20610013	20610695	-	SE	,20610201-20610155^
Ga01G1107	Chr01	20610013	20610695	-	SE	,20610206-20610155^
Ga01G1109	Chr01	20627119	20628304	-	A3SS	20627677-,20627673-
Ga01G1111	Chr01	20711934	20712100	+	A5SS	20712017^,20712021^
Ga01G1114	Chr01	20756309	20756551	-	A3SS	20756466-,20756374-
Ga01G1114	Chr01	20754819	20755132	-	A3SS	20754896-,20754881-
Ga01G1124	Chr01	20983514	20984481	+	A3SS	20984412-,20984417-
Ga01G1129	Chr01	21158532	21158954	+	SE	,21158805-21158861^
Ga01G1135	Chr01	21204917	21205095	+	A3SS	21205019-,21205060-
Ga01G1135	Chr01	21211353	21211673	+	A5SS	21211430^,21211524^
Ga01G1144	Chr01	21391041	21391703	+	A3SS	21391615-,21391622-
Ga01G1144	Chr01	21390651	21390965	+	A5SS	21390741^,21390747^
Ga01G1164	Chr01	21949277	21949814	+	IR	,21949379^21949469-
Ga01G1165	Chr01	21962636	21963020	-	A3SS	21962771-,21962744-
Ga01G1175	Chr01	22375257	22376161	-	A5SS	22375679^,22375385^
Ga01G1177	Chr01	22490223	22490555	+	A3SS	22490340-,22490368-
Ga01G1178	Chr01	22499211	22499672	+	Complex	22499442-22499512^22499600-,22499590-
Ga01G1178	Chr01	22499512	22499672	+	A3SS	22499590-,22499600-
Ga01G1178	Chr01	22499211	22499590	+	SE	,22499442-22499512^
Ga01G1181	Chr01	22662589	22665311	+	Complex	,22662903-22663476^22663547-22663679^22663797-22663887^
Ga01G1183	Chr01	22730263	22730753	+	A5SS	22730326^,22730331^
Ga01G1187	Chr01	22866480	22867150	+	SE	,22866557-22866625^
Ga01G1189	Chr01	22954051	22954347	+	A3SS	22954206-,22954230-
Ga01G1212	Chr01	24158296	24158712	+	A3SS	24158513-,24158555-
Ga01G1212	Chr01	24158296	24158960	+	SE	,24158555-24158712^
Ga01G1212	Chr01	24158296	24158960	+	SE	,24158513-24158712^
Ga01G1214	Chr01	24314733	24316646	-	Complex	24315945^24315909-24315012^,24315030^
Ga01G1214	Chr01	24314733	24316646	-	A5SS	24315030^,24315012^
Ga01G1214	Chr01	24315012	24316646	-	IR	,24315945^24315909-
Ga01G1215	Chr01	24343145	24344403	-	Complex	24344227^24343213-,24344109^24343202-
Ga01G1215	Chr01	24343145	24344403	-	Complex	24344227^24343202-,24344109^24343213-
Ga01G1215	Chr01	24343145	24344109	-	A3SS	24343213-,24343202-
Ga01G1215	Chr01	24343145	24344227	-	A3SS	24343213-,24343202-
Ga01G1215	Chr01	24343213	24344403	-	A5SS	24344227^,24344109^
Ga01G1215	Chr01	24343202	24344403	-	A5SS	24344227^,24344109^
Ga01G1219	Chr01	24713403	24713754	-	A3SS	24713551-,24713544-
Ga01G1231	Chr01	25614172	25614324	-	A3SS	25614247-,25614242-
Ga01G1231	Chr01	25613395	25613837	-	IR	,25613746^25613676-
Ga01G1233	Chr01	25637925	25638447	+	SE	,25638228-25638350^
Ga01G1237	Chr01	25739855	25742035	-	SE	,25741931-25741868^
Ga01G1246	Chr01	26059922	26060590	+	IR	,26060430^26060581-
Ga01G1249	Chr01	26143167	26143366	-	A5SS	26143261^,26143254^
Ga01G1260	Chr01	28675050	28675625	-	Complex	28675522^28675246-,28675518^28675239-
Ga01G1260	Chr01	28678800	28679744	-	A5SS	28679652^,28679605^
Ga01G1260	Chr01	28677232	28677629	-	A5SS	28677477^,28677469^
Ga01G1266	Chr01	28858649	28859692	-	A5SS	28859612^,28859611^
Ga01G1272	Chr01	29190447	29191455	+	IR	,29191067^29191149-
Ga01G1272	Chr01	29191614	29191948	+	IR	,29191779^29191846-
Ga01G1278	Chr01	29733182	29733807	-	SE	,29733686-29733644^
Ga01G1279	Chr01	29786563	29787228	+	A3SS	29787128-,29787133-
Ga01G1279	Chr01	29788775	29788979	+	A3SS	29788859-,29788880-
Ga01G1280	Chr01	29816714	29817815	+	A5SS	29817620^,29817638^
Ga01G1286	Chr01	30145455	30146765	-	IR	,30146346^30146192-
Ga01G1291	Chr01	30221992	30223977	-	IR	,30223134^30222947-
Ga01G1296	Chr01	30587131	30591747	+	A3SS	30587247-,30589112-
Ga01G1296	Chr01	30585513	30587027	+	A5SS	30586353^,30586865^
Ga01G1296	Chr01	30585513	30586865	+	IR	,30586353^30586782-
Ga01G1296	Chr01	30586353	30587027	+	SE	,30586782-30586865^
Ga01G1302	Chr01	30808372	30809749	+	SE	,30808605-30808783^
Ga01G1305	Chr01	31048309	31049801	+	A5SS	31048406^,31048471^
Ga01G1305	Chr01	31045651	31045907	+	IR	,31045742^31045834-
Ga01G1306	Chr01	31089257	31089577	+	A3SS	31089409-,31089415-
Ga01G1310	Chr01	32072427	32073803	+	Complex	32072852^32072994-,32073011^32073051-
Ga01G1320	Chr01	32643931	32644304	-	IR	,32644220^32644141-
Ga01G1323	Chr01	33024861	33026045	+	SE	,33025544-33025722^
Ga01G1328	Chr01	33398854	33399088	-	A5SS	33398992^,33398990^
Ga01G1331	Chr01	34360599	34361572	+	A3SS	34361242-,34361407-
Ga01G1334	Chr01	34953610	34953815	+	A3SS	34953718-,34953720-
Ga01G1335	Chr01	35163615	35164102	+	Complex	35163829^35163974-,35163900^35163994-
Ga01G1335	Chr01	35164249	35164607	+	SE	,35164403-35164444^
Ga01G1347	Chr01	38171157	38172269	+	IR	,38171229^38171312-
Ga01G1349	Chr01	38176227	38176689	-	IR	,38176594^38176401-
Ga01G1357	Chr01	38742894	38744277	-	SE	,38744199-38744149^
Ga01G1360	Chr01	39132438	39133104	-	IR	,39132781^39132627-
Ga01G1361	Chr01	39197301	39197673	+	A3SS	39197464-,39197471-
Ga01G1364	Chr01	39250629	39250825	-	A3SS	39250745-,39250739-
Ga01G1364	Chr01	39250629	39250981	-	IR	,39250825^39250745-
Ga01G1364	Chr01	39250164	39250553	-	IR	,39250424^39250343-
Ga01G1365	Chr01	39333450	39334627	-	SE	,39334531-39334410^
Ga01G1367	Chr01	39380856	39382289	+	Complex	39380906^39382165-,39380921^39381949-39382069^39382142-
Ga01G1367	Chr01	39379335	39380681	+	A3SS	39380521-,39380526-
Ga01G1371	Chr01	39488915	39489089	+	A5SS	39488947^,39488959^
Ga01G1372	Chr01	39492141	39493102	-	IR	,39492884^39492520-
Ga01G1373	Chr01	39540052	39540701	-	Complex	39540547^39540116-,39540173^39540100-
Ga01G1373	Chr01	39538020	39538156	-	A5SS	39538114^,39538097^
Ga01G1373	Chr01	39537603	39538020	-	A5SS	39537787^,39537772^
Ga01G1373	Chr01	39540052	39540701	-	IR	,39540547^39540116-
Ga01G1373	Chr01	39540052	39540701	-	IR	,39540173^39540100-
Ga01G1378	Chr01	39764400	39765542	+	A3SS	39765394-,39765444-
Ga01G1378	Chr01	39767130	39767428	+	A3SS	39767302-,39767308-
Ga01G1382	Chr01	39918975	39919484	-	IR	,39919251^39919170-
Ga01G1388	Chr01	40149928	40150964	+	Complex	,40149955^40150034-40150430^40150570-
Ga01G1388	Chr01	40149928	40150430	+	IR	,40149955^40150034-
Ga01G1388	Chr01	40149928	40150964	+	IR	,40150430^40150570-
Ga01G1390	Chr01	40169109	40169673	-	A5SS	40169577^,40169574^
Ga01G1391	Chr01	40313434	40314139	+	IR	,40313467^40314041-
Ga01G1404	Chr01	42286984	42287234	-	A3SS	42287078-,42287067-
Ga01G1409	Chr01	44039297	44039654	-	A3SS	44039473-,44039468-
Ga01G1413	Chr01	45077410	45077786	+	IR	,45077553^45077637-
Ga01G1431	Chr01	46391146	46391550	+	A5SS	46391420^,46391452^
Ga01G1431	Chr01	46392094	46392447	+	IR	,46392196^46392287-
Ga01G1437	Chr01	46593112	46593425	+	IR	,46593244^46593313-
Ga01G1437	Chr01	46593733	46594198	+	IR	,46593821^46593903-
Ga01G1441	Chr01	46625357	46625612	-	A3SS	46625421-,46625392-
Ga01G1449	Chr01	46803108	46803303	+	A5SS	46803201^,46803204^
Ga01G1461	Chr01	47302665	47303040	+	A3SS	47302950-,47302962-
Ga01G1461	Chr01	47303751	47304405	+	A3SS	47304286-,47304321-
Ga01G1462	Chr01	47312622	47313822	-	Complex	,47313341^47313302-47312852^47312816-
Ga01G1464	Chr01	47436334	47436992	+	A5SS	47436421^,47436467^
Ga01G1464	Chr01	47437507	47437840	+	A5SS	47437570^,47437653^
Ga01G1468	Chr01	47473938	47475264	-	A3SS	47474863-,47474727-
Ga01G1468	Chr01	47471575	47472300	-	A3SS	47471890-,47471881-
Ga01G1473	Chr01	47770979	47772836	-	Complex	,47772342-47772248^47771846-47771774^
Ga01G1473	Chr01	47770411	47770790	-	IR	,47770777^47770670-
Ga01G1474	Chr01	47813236	47813482	+	SE	,47813324-47813392^
Ga01G1477	Chr01	47830370	47833064	-	IR	,47830836^47830724-
Ga01G1480	Chr01	48072470	48072630	-	A3SS	48072529-,48072513-
Ga01G1481	Chr01	48122411	48122896	-	A5SS	48122570^,48122500^
Ga01G1483	Chr01	48228656	48228957	-	A3SS	48228866-,48228812-
Ga01G1510	Chr01	51289989	51290996	+	IR	,51290136^51290252-
Ga01G1516	Chr01	52611504	52611868	-	A5SS	52611698^,52611651^
Ga01G1523	Chr01	53149044	53149371	-	A3SS	53149255-,53149239-
Ga01G1523	Chr01	53149676	53150174	-	SE	,53149966-53149897^
Ga01G1529	Chr01	54841816	54842546	-	Complex	54842466-54842219^54842140-,54841917-
Ga01G1529	Chr01	54841816	54842546	-	Complex	54842324-54842219^54842140-,54841917-
Ga01G1529	Chr01	54841449	54842546	-	Complex	54842466-54842219^54842140-,54841917-54841816^54841730-
Ga01G1529	Chr01	54842219	54842546	-	A3SS	54842466-,54842324-
Ga01G1529	Chr01	54841449	54842140	-	IR	,54841816^54841730-
Ga01G1531	Chr01	55310195	55311965	+	A3SS	55310440-,55310452-
Ga01G1543	Chr01	56259205	56260101	-	SE	,56259998-56259894^
Ga01G1545	Chr01	56478179	56478561	+	SE	,56478296-56478388^
Ga01G1567	Chr01	58555794	58556060	-	SE	,58555939-58555874^
Ga01G1575	Chr01	61335822	61336335	+	A5SS	61335885^,61336231^
Ga01G1575	Chr01	61336874	61337182	+	IR	,61337023^61337111-
Ga01G1595	Chr01	66125813	66126262	+	A3SS	66126046-,66126121-
Ga01G1595	Chr01	66127810	66128042	+	A3SS	66127900-,66127902-
Ga01G1596	Chr01	66179941	66180771	+	SE	,66180519-66180630^
Ga01G1599	Chr01	66265576	66265836	+	Complex	66265663^,66265665^66265735-66265769^
Ga01G1599	Chr01	66265489	66265836	+	Complex	66265576-66265665^66265735-66265769^,66265604-66265663^
Ga01G1599	Chr01	66265489	66265663	+	A3SS	66265576-,66265604-
Ga01G1599	Chr01	66265941	66266122	+	A3SS	66266021-,66266034-
Ga01G1599	Chr01	66267751	66267999	+	A3SS	66267836-,66267870-
Ga01G1599	Chr01	66267635	66267999	+	IR	,66267751^66267836-
Ga01G1599	Chr01	66267635	66267999	+	IR	,66267751^66267870-
Ga01G1600	Chr01	66294472	66294801	+	A3SS	66294652-,66294674-
Ga01G1606	Chr01	66959040	66959294	+	IR	,66959166^66959251-
Ga01G1607	Chr01	67387651	67388882	-	A3SS	67387980-,67387962-
Ga01G1607	Chr01	67377417	67377578	-	A5SS	67377532^,67377494^
Ga01G1610	Chr01	67470403	67470635	-	A3SS	67470554-,67470547-
Ga01G1611	Chr01	67648973	67649857	-	A3SS	67649146-,67649142-
Ga01G1614	Chr01	67941983	67943663	-	Complex	,67943085-67942969^67942885-67942784^
Ga01G1635	Chr01	72622871	72623116	+	A3SS	72622967-,72623008-
Ga01G1638	Chr01	73204969	73205946	+	IR	,73205731^73205867-
Ga01G1639	Chr01	73211780	73212389	-	Complex	,73212276^73212187-73212060^73211976-
Ga01G1650	Chr01	74642570	74643010	+	A3SS	74642936-,74642958-
Ga01G1650	Chr01	74645065	74645406	+	IR	,74645178^74645215-
Ga01G1650	Chr01	74643010	74643913	+	SE	,74643755-74643827^
Ga01G1670	Chr01	76032327	76032640	+	A3SS	76032516-,76032537-
Ga01G1670	Chr01	76033362	76033533	+	A3SS	76033463-,76033471-
Ga01G1678	Chr01	76811489	76812692	-	Complex	76812497^76812398-,76812188^76811878-
Ga01G1681	Chr01	76823515	76825247	+	SE	,76824730-76824849^
Ga01G1687	Chr01	77076494	77077131	-	IR	,77076663^77076540-
Ga01G1688	Chr01	77319546	77320532	+	A3SS	77320415-,77320433-
Ga01G1689	Chr01	77980627	77980987	-	A3SS	77980872-,77980865-
Ga01G1693	Chr01	78274711	78277053	-	SE	,78275980-78275920^
Ga01G1694	Chr01	78281864	78282549	+	IR	,78281925^78282034-
Ga01G1696	Chr01	78295146	78296642	-	Complex	78295833^78295356-,78295813^78295348-
Ga01G1696	Chr01	78295146	78295833	-	A3SS	78295356-,78295348-
Ga01G1696	Chr01	78295348	78296642	-	A5SS	78295833^,78295813^
Ga01G1699	Chr01	78808900	78809187	+	A3SS	78809139-,78809140-
Ga01G1709	Chr01	79224932	79225599	-	A3SS	79225084-,79225061-
Ga01G1710	Chr01	79231547	79232147	-	A3SS	79231793-,79231790-
Ga01G1710	Chr01	79231210	79231547	-	A3SS	79231458-,79231424-
Ga01G1710	Chr01	79230048	79230567	-	A3SS	79230162-,79230108-
Ga01G1715	Chr01	79298552	79298823	-	A5SS	79298770^,79298745^
Ga01G1715	Chr01	79296379	79298552	-	IR	,79298339^79298115-
Ga01G1736	Chr01	80409685	80409910	+	A3SS	80409831-,80409838-
Ga01G1746	Chr01	81397484	81398720	+	SE	,81397790-81398079^
Ga01G1747	Chr01	81424888	81425203	+	A3SS	81424967-,81424992-
Ga01G1751	Chr01	81525140	81525909	+	A5SS	81525237^,81525267^
Ga01G1751	Chr01	81525909	81526651	+	IR	,81525950^81525993-
Ga01G1753	Chr01	81587638	81588818	-	IR	,81587854^81587735-
Ga01G1754	Chr01	81592732	81593971	+	SE	,81593170-81593779^
Ga01G1756	Chr01	81767958	81768301	-	A5SS	81768138^,81768093^
Ga01G1773	Chr01	82621039	82621410	+	A5SS	82621087^,82621174^
Ga01G1778	Chr01	82980861	82981779	+	SE	,82980981-82981177^
Ga01G1798	Chr01	84070394	84070960	+	A3SS	84070925-,84070926-
Ga01G1798	Chr01	84069099	84069529	+	A5SS	84069182^,84069186^
Ga01G1804	Chr01	84199855	84200380	-	IR	,84200153^84200075-
Ga01G1804	Chr01	84198535	84199400	-	IR	,84199013^84198932-
Ga01G1818	Chr01	84933372	84933556	-	A3SS	84933459-,84933440-
Ga01G1820	Chr01	85074230	85074634	+	Complex	85074313-,85074337-85074475^85074554-
Ga01G1820	Chr01	85074230	85074475	+	A3SS	85074313-,85074337-
Ga01G1820	Chr01	85074634	85075404	+	A3SS	85075133-,85075163-
Ga01G1823	Chr01	85125203	85125964	+	Complex	85125295^,85125307^85125482-85125577^
Ga01G1823	Chr01	85125203	85125482	+	A5SS	85125295^,85125307^
Ga01G1823	Chr01	85125295	85125964	+	SE	,85125482-85125577^
Ga01G1826	Chr01	85505149	85505417	+	A5SS	85505220^,85505229^
Ga01G1830	Chr01	85608065	85608772	+	A5SS	85608101^,85608133^
Ga01G1831	Chr01	85612764	85614563	-	Complex	,85613992^85613854-85613807^85613696-
Ga01G1831	Chr01	85612764	85614563	-	Complex	,85613992^85613865-85613807^85613696-
Ga01G1831	Chr01	85612764	85614563	-	Complex	,85613992^85613854-85613807^85613696-85612896^85612857-
Ga01G1831	Chr01	85613807	85613992	-	A3SS	85613865-,85613854-
Ga01G1831	Chr01	85613807	85614563	-	IR	,85613992^85613854-
Ga01G1831	Chr01	85613807	85614563	-	IR	,85613992^85613865-
Ga01G1831	Chr01	85612764	85613696	-	IR	,85612896^85612857-
Ga01G1831	Chr01	85612764	85614563	-	IR	,85613807^85613696-
Ga01G1832	Chr01	85650348	85651018	-	SE	,85650945-85650844^
Ga01G1833	Chr01	85659664	85660713	+	Complex	,85659778^85659989-85660063^85660161-
Ga01G1833	Chr01	85659153	85659574	+	IR	,85659244^85659332-
Ga01G1840	Chr01	86369392	86370108	-	A3SS	86369828-,86369743-
Ga01G1840	Chr01	86369392	86370108	-	A3SS	86369828-,86369711-
Ga01G1840	Chr01	86369392	86370108	-	A3SS	86369743-,86369711-
Ga01G1840	Chr01	86367170	86367536	-	IR	,86367410^86367330-
Ga01G1842	Chr01	86573633	86574567	+	IR	,86573857^86573951-
Ga01G1846	Chr01	86994482	86994754	+	IR	,86994572^86994647-
Ga01G1860	Chr01	89138047	89138651	+	IR	,89138279^89138361-
Ga01G1862	Chr01	89163488	89164594	+	Complex	89163872-89163937^89164354-,89164324-
Ga01G1862	Chr01	89163488	89164594	+	Complex	89163872-89163937^89164354-,89163944-89164147^89164324-
Ga01G1862	Chr01	89163488	89164324	+	SE	,89163944-89164147^
Ga01G1867	Chr01	89214758	89215312	+	Complex	,89214876-89214924^89215020-89215134^
Ga01G1867	Chr01	89214876	89215134	+	IR	,89214924^89215020-
Ga01G1867	Chr01	89213102	89214468	+	SE	,89213661-89213877^
Ga01G1867	Chr01	89214758	89215312	+	SE	,89214876-89215134^
Ga01G1870	Chr01	89346663	89347402	+	Complex	89346752^89347010-,89346756^89347201-
Ga01G1870	Chr01	89346756	89347402	+	A3SS	89347010-,89347201-
Ga01G1870	Chr01	89346663	89347010	+	A5SS	89346752^,89346756^
Ga01G1870	Chr01	89347402	89348377	+	SE	,89347867-89347993^
Ga01G1877	Chr01	89663051	89663356	+	A3SS	89663146-,89663169-
Ga01G1877	Chr01	89663356	89663963	+	A3SS	89663573-,89663643-
Ga01G1883	Chr01	89896834	89897059	+	A3SS	89896914-,89896935-
Ga01G1890	Chr01	90797607	90798023	+	A3SS	90797869-,90797870-
Ga01G1894	Chr01	90846103	90846965	+	SE	,90846429-90846498^
Ga01G1895	Chr01	90894917	90898051	+	A3SS	90897866-,90897955-
Ga01G1896	Chr01	91114212	91114827	+	IR	,91114253^91114429-
Ga01G1901	Chr01	91885025	91886108	+	A3SS	91885830-,91885833-
Ga01G1902	Chr01	91891066	91893932	-	A3SS	91891216-,91891182-
Ga01G1913	Chr01	92445246	92446741	-	A3SS	92445614-,92445596-
Ga01G1920	Chr01	92755472	92757965	+	IR	,92756322^92756449-
Ga01G1920	Chr01	92758619	92759073	+	IR	,92758703^92758828-
Ga01G1921	Chr01	92760819	92763014	-	Complex	92761054-92760952^92760828-,92760951-
Ga01G1921	Chr01	92764644	92768612	-	Complex	92768443-92768386^,92768438-92768396^
Ga01G1921	Chr01	92768396	92768612	-	A3SS	92768443-,92768438-
Ga01G1921	Chr01	92760819	92763014	-	A3SS	92761054-,92760951-
Ga01G1921	Chr01	92764644	92768443	-	A5SS	92768396^,92768386^
Ga01G1921	Chr01	92760819	92761054	-	IR	,92760952^92760828-
Ga01G1927	Chr01	92956087	92956590	+	IR	,92956333^92956369-
Ga01G1932	Chr01	93120168	93120466	-	A3SS	93120348-,93120307-
Ga01G1932	Chr01	93118877	93120071	-	IR	,93119169^93119074-
Ga01G1936	Chr01	93183187	93183914	+	SE	,93183439-93183472^
Ga01G1946	Chr01	93611004	93611241	+	IR	,93611102^93611176-
Ga01G1955	Chr01	93801539	93802548	+	A3SS	93801751-,93801775-
Ga01G1957	Chr01	93947568	93948102	+	Complex	93947719-93947830^,93947728-93947851^
Ga01G1957	Chr01	93947568	93947851	+	A3SS	93947719-,93947728-
Ga01G1957	Chr01	93947719	93948102	+	A5SS	93947830^,93947851^
Ga01G1961	Chr01	94035925	94037670	-	Complex	94037475^94037042-94036882^,94036883^
Ga01G1961	Chr01	94035925	94037670	-	Complex	94037475^94037042-94036882^,94036924^
Ga01G1961	Chr01	94035081	94035651	-	Complex	94035523^94035142-,94035518^94035248-
Ga01G1961	Chr01	94035925	94037670	-	A5SS	94036924^,94036883^
Ga01G1963	Chr01	94250315	94251409	-	A5SS	94251150^,94251145^
Ga01G1963	Chr01	94250315	94251409	-	A5SS	94251149^,94251145^
Ga01G1963	Chr01	94250315	94251409	-	A5SS	94251150^,94251149^
Ga01G1963	Chr01	94251409	94251796	-	SE	,94251665-94251529^
Ga01G1978	Chr01	95117088	95117309	-	A5SS	95117239^,95117238^
Ga01G1985	Chr01	95307631	95307866	+	A3SS	95307759-,95307792-
Ga01G1985	Chr01	95307631	95307866	+	A3SS	95307744-,95307759-
Ga01G1985	Chr01	95307631	95307866	+	A3SS	95307744-,95307792-
Ga01G2016	Chr01	96391602	96393826	+	A3SS	96393667-,96393708-
Ga01G2026	Chr01	96733685	96733901	+	A3SS	96733787-,96733826-
Ga01G2029	Chr01	96897911	96898514	+	A3SS	96897978-,96898007-
Ga01G2029	Chr01	96898514	96899534	+	SE	,96898595-96898696^
Ga01G2038	Chr01	97444752	97445367	+	A5SS	97444817^,97444822^
Ga01G2046	Chr01	97766546	97768229	-	Complex	97767927-97767856^97766867-,97767716-
Ga01G2046	Chr01	97768839	97769359	-	IR	,97769194^97769035-
Ga01G2053	Chr01	98236347	98238746	+	SE	,98236676-98236742^
Ga01G2062	Chr01	98381696	98382263	-	A3SS	98381934-,98381912-
Ga01G2076	Chr01	98764181	98767528	+	A5SS	98767387^,98767396^
Ga01G2076	Chr01	98768099	98768840	+	IR	,98768208^98768294-
Ga01G2092	Chr01	99395938	99396973	-	A5SS	99396796^,99396282^
Ga01G2092	Chr01	99394337	99395457	-	IR	,99395106^99394515-
Ga01G2094	Chr01	99421107	99421757	+	IR	,99421374^99421513-
Ga01G2102	Chr01	100028396	100028585	-	A3SS	100028489-,100028481-
Ga01G2102	Chr01	100024687	100024972	-	A3SS	100024799-,100024774-
Ga01G2104	Chr01	100127063	100127430	+	IR	,100127105^100127178-
Ga01G2105	Chr01	100140940	100141124	+	A3SS	100141022-,100141027-
Ga01G2105	Chr01	100142768	100143316	+	IR	,100142864^100143148-
Ga01G2108	Chr01	100266605	100266821	-	A3SS	100266669-,100266655-
Ga01G2108	Chr01	100265434	100265836	-	A3SS	100265583-,100265526-
Ga01G2119	Chr01	100582363	100582948	-	A5SS	100582834^,100582823^
Ga01G2119	Chr01	100582054	100582363	-	IR	,100582283^100582180-
Ga01G2119	Chr01	100584492	100585191	-	SE	,100585026-100584934^
Ga01G2121	Chr01	100612783	100613788	-	A3SS	100612993-,100612951-
Ga01G2125	Chr01	100760299	100761267	-	A5SS	100761158^,100761144^
Ga01G2125	Chr01	100755223	100755844	-	IR	,100755747^100755671-
Ga01G2126	Chr01	100803538	100804266	+	A5SS	100803759^,100803767^
Ga01G2130	Chr01	100907371	100908324	-	Complex	100907824-100907724^100907458-,100907465-
Ga01G2130	Chr01	100907371	100908324	-	A3SS	100907465-,100907458-
Ga01G2130	Chr01	100907458	100908324	-	SE	,100907824-100907724^
Ga01G2140	Chr01	101041523	101042366	-	SE	,101042027-101041800^
Ga01G2141	Chr01	101062582	101064600	+	Complex	101062730^101062854-,101064242^101064349-
Ga01G2141	Chr01	101064780	101064977	+	A5SS	101064852^,101064860^
Ga01G2141	Chr01	101062582	101064242	+	IR	,101062730^101062854-
Ga01G2141	Chr01	101062854	101064600	+	IR	,101064242^101064349-
Ga01G2141	Chr01	101064780	101065462	+	IR	,101064860^101064977-
Ga01G2141	Chr01	101064780	101065462	+	IR	,101064852^101064977-
Ga01G2147	Chr01	101145626	101145961	+	IR	,101145713^101145809-
Ga01G2159	Chr01	101334263	101337470	+	A3SS	101336230-,101336239-
Ga01G2159	Chr01	101337577	101337812	+	A5SS	101337667^,101337719^
Ga01G2171	Chr01	102245998	102246854	+	A3SS	102246740-,102246754-
Ga01G2181	Chr01	102543277	102546001	+	IR	,102544857^102545053-
Ga01G2182	Chr01	102558194	102558966	-	Complex	102558860-102558817^102558474-,102558438-
Ga01G2182	Chr01	102558817	102558966	-	A3SS	102558871-,102558860-
Ga01G2182	Chr01	102558194	102558817	-	A3SS	102558474-,102558438-
Ga01G2182	Chr01	102558966	102559121	-	IR	,102559038^102559008-
Ga01G2182	Chr01	102554541	102557794	-	IR	,102557084^102557045-
Ga01G2182	Chr01	102558438	102558966	-	SE	,102558871-102558817^
Ga01G2184	Chr01	102584863	102585503	-	A3SS	102585120-,102585087-
Ga01G2184	Chr01	102580474	102580757	-	IR	,102580588^102580523-
Ga01G2192	Chr01	102820509	102821535	-	A3SS	102820675-,102820660-
Ga01G2192	Chr01	102817840	102818220	-	IR	,102818088^102818037-
Ga01G2194	Chr01	102853826	102854278	-	A5SS	102854099^,102854003^
Ga01G2197	Chr01	103037844	103039287	+	Complex	,103038235-103038386^103038480-103038853^
Ga01G2199	Chr01	103133819	103135060	+	SE	,103134317-103134442^
Ga01G2222	Chr01	103647056	103647407	+	A3SS	103647319-,103647325-
Ga01G2222	Chr01	103645259	103645435	+	A5SS	103645298^,103645346^
Ga01G2231	Chr01	103767017	103767510	+	A5SS	103767394^,103767415^
Ga01G2236	Chr01	103809630	103809858	-	IR	,103809749^103809684-
Ga01G2237	Chr01	103830387	103830691	+	SE	,103830483-103830605^
Ga01G2246	Chr01	104098976	104099830	-	A5SS	104099717^,104099706^
Ga01G2254	Chr01	104310600	104310996	-	A5SS	104310898^,104310883^
Ga01G2258	Chr01	104511466	104511783	-	A3SS	104511619-,104511612-
Ga01G2258	Chr01	104509887	104510296	-	A3SS	104509983-,104509963-
Ga01G2276	Chr01	104940262	104940591	-	A3SS	104940369-,104940325-
Ga01G2280	Chr01	104970574	104970790	-	A3SS	104970658-,104970653-
Ga01G2283	Chr01	105003337	105004383	-	A5SS	105004319^,105004314^
Ga01G2286	Chr01	105030915	105031145	-	A3SS	105031070-,105031060-
Ga01G2298	Chr01	105233807	105234814	-	Complex	,105234477^105234207-105234140^105234063-105233998^105233901-
Ga01G2298	Chr01	105231421	105232297	-	Complex	105232007^105231905-,105231840^105231732-
Ga01G2298	Chr01	105231840	105232297	-	IR	,105232007^105231905-
Ga01G2298	Chr01	105231421	105231905	-	IR	,105231840^105231732-
Ga01G2334	Chr01	105818531	105818699	-	A3SS	105818616-,105818598-
Ga01G2334	Chr01	105817967	105818531	-	SE	,105818330-105818283^
Ga01G2335	Chr01	105822484	105822862	-	IR	,105822686^105822613-
Ga01G2339	Chr01	105882235	105882615	-	A3SS	105882396-,105882382-
Ga01G2357	Chr01	106185445	106185835	-	SE	,106185617-106185551^
Ga01G2358	Chr01	106196331	106196838	-	A3SS	106196764-,106196674-
Ga01G2364	Chr01	106307548	106311937	+	A3SS	106307694-,106307800-
Ga01G2366	Chr01	106319966	106320599	-	A3SS	106320190-,106320185-
Ga01G2375	Chr01	106550732	106551938	-	SE	,106551533-106551478^
Ga01G2382	Chr01	106722386	106722954	-	A3SS	106722611-,106722547-
Ga01G2383	Chr01	106737620	106737876	+	SE	,106737716-106737796^
Ga01G2385	Chr01	106745358	106746063	-	Complex	106745680-106745601^,106745600-106745474^
Ga01G2394	Chr01	106850689	106851266	-	A3SS	106850790-,106850785-
Ga01G2399	Chr01	106948020	106948189	-	A3SS	106948116-,106948108-
Ga01G2404	Chr01	107024736	107025263	+	IR	,107025143^107025231-
Ga01G2405	Chr01	107037618	107039201	+	IR	,107037825^107038010-
Ga01G2406	Chr01	107055338	107055596	-	A3SS	107055486-,107055442-
Ga01G2416	Chr01	107381104	107381311	+	IR	,107381157^107381246-
Ga01G2422	Chr01	107509897	107510245	+	A5SS	107510015^,107510051^
Ga01G2422	Chr01	107510451	107510752	+	IR	,107510567^107510649-
Ga01G2429	Chr01	107603166	107603924	-	Complex	107603901^107603817-,107603865^107603796-
Ga01G2429	Chr01	107603166	107604491	-	Complex	107603924-107603865^107603796-,107603817-
Ga01G2429	Chr01	107603817	107604491	-	SE	,107603924-107603901^
Ga01G2433	Chr01	107681870	107682177	-	A3SS	107681978-,107681970-
Ga01G2438	Chr01	107879575	107879758	+	A3SS	107879665-,107879684-
Ga01G2443	Chr01	107936252	107936660	+	Complex	,107936292^107936398-107936480^107936569-
Ga01G2443	Chr01	107936252	107936660	+	Complex	107936292^107936398-,107936480^107936569-
Ga01G2443	Chr01	107936252	107936480	+	IR	,107936292^107936398-
Ga01G2443	Chr01	107936398	107936660	+	IR	,107936480^107936569-
Ga01G2443	Chr01	107936252	107936660	+	IR	,107936480^107936569-
Ga01G2443	Chr01	107936252	107936660	+	IR	,107936292^107936398-
Ga01G2443	Chr01	107936750	107937130	+	IR	,107936819^107936946-
Ga01G2443	Chr01	107936750	107937277	+	IR	,107936819^107936946-
Ga01G2443	Chr01	107936000	107936252	+	SE	,107936089-107936132^
Ga01G2445	Chr01	107967650	107968211	+	A5SS	107967756^,107967760^
Ga01G2450	Chr01	108025481	108025773	+	A5SS	108025669^,108025684^
Ga01G2456	Chr01	108074743	108075759	-	IR	,108075313^108075199-
Ga01G2460	Chr01	108177393	108177600	+	A3SS	108177476-,108177494-
Ga01G2462	Chr01	108217772	108217982	+	A3SS	108217886-,108217893-
Ga01G2466	Chr01	108265686	108266073	+	SE	,108265759-108265840^
Ga01G2467	Chr01	108287167	108287437	+	A3SS	108287385-,108287388-
Ga01G2467	Chr01	108287437	108288179	+	A3SS	108288052-,108288079-
Ga01G2470	Chr01	108315516	108315808	+	SE	,108315654-108315724^
Ga01G2480	Chr01	108504626	108504865	+	IR	,108504713^108504795-
Ga01G2485	Chr01	108549754	108550340	+	IR	,108549858^108549947-
Ga01G2493	Chr01	108638993	108639826	+	SE	,108639098-108639745^
Ga01G2498	Chr01	108671863	108672938	-	IR	,108672725^108672601-
Ga01G2500	Chr01	108704538	108706043	-	IR	,108705830^108705706-
Ga01G2504	Chr01	108773864	108774161	-	A3SS	108773946-,108773937-
Ga01G2505	Chr01	108791692	108792803	+	IR	,108792560^108792642-
Ga01G2520	Chr01	109026825	109026961	-	A3SS	109026882-,109026877-
Ga01G2520	Chr01	109025739	109026261	-	SE	,109026042-109025953^
Ga01G2522	Chr01	109052766	109053811	-	A5SS	109053495^,109053487^
Ga01G2532	Chr01	109299794	109301939	+	A3SS	109301739-,109301744-
Ga01G2540	Chr01	109369498	109369772	-	A3SS	109369692-,109369549-
Ga01G2542	Chr01	109401240	109401966	+	A3SS	109401799-,109401806-
Ga01G2542	Chr01	109407289	109408159	+	A3SS	109408075-,109408084-
Ga01G2559	Chr01	109608052	109608736	+	A5SS	109608212^,109608217^
Ga01G2562	Chr01	109626653	109627246	-	Complex	109627091^109626846-,109627068^109626817-
Ga01G2566	Chr01	109654557	109655451	-	A5SS	109655277^,109655276^
Ga01G2570	Chr01	109684736	109685784	+	A3SS	109685644-,109685666-
Ga01G2582	Chr01	109784235	109784462	-	A5SS	109784339^,109784318^
Ga01G2584	Chr01	109827433	109827738	+	SE	,109827573-109827656^
Ga01G2598	Chr01	110004816	110005937	-	SE	,110005528-110005196^
Ga01G2600	Chr01	110024146	110024281	-	A3SS	110024201-,110024198-
Ga01G2600	Chr01	110024146	110024425	-	IR	,110024281^110024198-
Ga01G2600	Chr01	110024146	110024425	-	IR	,110024281^110024201-
Ga01G2609	Chr01	110139314	110139687	-	A3SS	110139553-,110139513-
Ga01G2610	Chr01	110159825	110160498	+	IR	,110160128^110160271-
Ga01G2614	Chr01	110209990	110210698	+	A3SS	110210062-,110210081-
Ga01G2623	Chr01	110303048	110303576	-	IR	,110303282^110303203-
Ga01G2629	Chr01	110497103	110497396	+	A3SS	110497264-,110497265-
Ga01G2643	Chr01	110634594	110635531	-	IR	,110635352^110635045-
Ga01G2645	Chr01	110644534	110644889	+	IR	,110644652^110644746-
Ga01G2652	Chr01	110717770	110719569	-	Complex	110718206^110717965-110717856^,110718186^110717919-110717873^
Ga01G2652	Chr01	110717873	110718186	-	A3SS	110717965-,110717919-
Ga01G2652	Chr01	110717965	110719569	-	A5SS	110718206^,110718186^
Ga01G2652	Chr01	110717770	110717965	-	A5SS	110717873^,110717856^
Ga01G2654	Chr01	110736079	110736918	+	SE	,110736530-110736628^
Ga01G2655	Chr01	110739831	110740204	-	IR	,110740106^110739989-
Ga01G2657	Chr01	110747537	110748673	-	Complex	,110747894-110747830^110747744-110747711^
Ga01G2661	Chr01	110810836	110811182	+	SE	,110810929-110810999^
Ga01G2662	Chr01	110816053	110816567	-	A3SS	110816459-,110816452-
Ga01G2664	Chr01	110845434	110845574	+	A3SS	110845536-,110845544-
Ga01G2675	Chr01	110982968	110984085	-	A3SS	110983705-,110983658-
Ga01G2680	Chr01	111081168	111081504	+	A3SS	111081463-,111081466-
Ga01G2691	Chr01	111255781	111256077	-	IR	,111256003^111255920-
Ga01G2696	Chr01	111289329	111289565	+	IR	,111289385^111289464-
Ga01G2697	Chr01	111292059	111292237	+	A3SS	111292162-,111292163-
Ga01G2697	Chr01	111293492	111293813	+	SE	,111293608-111293705^
Ga01G2713	Chr01	111526737	111527014	+	IR	,111526864^111526943-
Ga01G2722	Chr01	111612039	111612675	+	IR	,111612359^111612448-
Ga01G2725	Chr01	111640284	111640715	+	A5SS	111640418^,111640426^
Ga01G2729	Chr01	111707022	111707951	+	SE	,111707365-111707435^
Ga01G2736	Chr01	111776246	111776526	+	A3SS	111776410-,111776428-
Ga01G2743	Chr01	111880622	111881326	-	SE	,111880788-111880707^
Ga01G2747	Chr01	111909563	111911066	-	Complex	111910518-111910373^111909733-,111909729-
Ga01G2747	Chr01	111909563	111910373	-	A3SS	111909733-,111909729-
Ga01G2747	Chr01	111909729	111911066	-	SE	,111910518-111910373^
Ga01G2755	Chr01	111964364	111964971	-	Complex	111964728^111964477-111964433^,111964566^
Ga01G2755	Chr01	111964364	111964566	-	SE	,111964477-111964433^
Ga01G2765	Chr01	112076356	112076609	+	A5SS	112076519^,112076526^
Ga01G2765	Chr01	112076356	112076682	+	IR	,112076519^112076609-
Ga01G2765	Chr01	112076356	112076682	+	IR	,112076526^112076609-
Ga01G2769	Chr01	112100406	112101653	-	Complex	,112101409^112101330-112101047^112100922-112100810^112100650-
Ga01G2769	Chr01	112099929	112101653	-	Complex	112101409^112101330-,112100406^112100320-
Ga01G2769	Chr01	112099929	112101653	-	IR	,112100406^112100320-
Ga01G2769	Chr01	112099929	112101653	-	IR	,112101409^112101330-
Ga01G2776	Chr01	112153625	112153901	+	IR	,112153759^112153861-
Ga01G2779	Chr01	112177438	112177792	-	IR	,112177560^112177477-
Ga01G2779	Chr01	112176974	112177326	-	IR	,112177172^112177075-
Ga01G2782	Chr01	112199977	112200168	+	A3SS	112200066-,112200102-
Ga01G2782	Chr01	112198261	112198634	+	IR	,112198515^112198586-
Ga01G2782	Chr01	112198748	112199253	+	IR	,112199059^112199153-
Ga01G2785	Chr01	112225649	112225929	+	A3SS	112225767-,112225798-
Ga01G2786	Chr01	112233047	112234827	-	SE	,112233234-112233128^
Ga01G2792	Chr01	112275611	112276005	+	Complex	112275782^112275913-,112275792^112275889-
Ga01G2792	Chr01	112276170	112276726	+	Complex	112276264^112276636-,112276313^112276617-
Ga01G2803	Chr01	112498403	112498861	+	IR	,112498512^112498602-
Ga01G2804	Chr01	112508206	112509142	-	A3SS	112508593-,112508589-
Ga01G2808	Chr01	112546524	112546799	+	IR	,112546578^112546613-
Ga01G2812	Chr01	112576252	112576457	-	A3SS	112576370-,112576321-
Ga01G2822	Chr01	112753795	112754842	+	A3SS	112754714-,112754754-
Ga01G2822	Chr01	112759539	112759971	+	A5SS	112759628^,112759633^
Ga01G2828	Chr01	112791660	112792295	-	IR	,112792196^112792110-
Ga01G2829	Chr01	112813729	112814692	-	Complex	,112814475^112813882-112813862^112813783-
Ga01G2830	Chr01	112823973	112824310	-	A3SS	112824228-,112824078-
Ga01G2830	Chr01	112817967	112820288	-	IR	,112818679^112818096-
Ga01G2831	Chr01	112829213	112829866	+	IR	,112829388^112829465-
Ga01G2837	Chr01	112917476	112919897	+	Complex	,112917671^112918667-112918714^112919533-
Ga01G2837	Chr01	112933907	112935924	+	Complex	,112934038-112934134^112934222-112934327^112934470-112934533^112934664-112934760^112934848-112934953^112935104-112935167^
Ga01G2840	Chr01	113019300	113021217	+	Complex	,113019982-113021048^113021097-113021125^
Ga02G0003	Chr02	78729	79307	+	IR	,78938^79206-
Ga02G0003	Chr02	80026	80237	+	IR	,80151^80228-
Ga02G0011	Chr02	231193	231747	-	IR	,231716^231599-
Ga02G0012	Chr02	242734	243127	+	A5SS	242931^,242949^
Ga02G0015	Chr02	253286	253932	+	A3SS	253831-,253885-
Ga02G0017	Chr02	265356	265667	+	A5SS	265404^,265493^
Ga02G0022	Chr02	295413	296864	+	Complex	295580^296675-,295662^296617-
Ga02G0047	Chr02	410264	410540	-	A5SS	410408^,410403^
Ga02G0049	Chr02	416179	416642	-	A5SS	416569^,416300^
Ga02G0050	Chr02	431493	431834	-	IR	,431637^431545-
Ga02G0051	Chr02	436481	437360	-	IR	,437308^437235-
Ga02G0052	Chr02	441133	441267	-	IR	,441229^441186-
Ga02G0052	Chr02	440581	440915	-	IR	,440816^440730-
Ga02G0055	Chr02	458021	458660	-	A3SS	458279-,458274-
Ga02G0055	Chr02	461045	461307	-	IR	,461126^461093-
Ga02G0055	Chr02	460273	460801	-	IR	,460502^460431-
Ga02G0055	Chr02	453496	454215	-	SE	,454105-453984^
Ga02G0060	Chr02	486872	487996	-	A3SS	487095-,487083-
Ga02G0061	Chr02	500106	500547	+	IR	,500330^500412-
Ga02G0061	Chr02	501143	501383	+	IR	,501214^501306-
Ga02G0062	Chr02	511076	511634	+	Complex	,511211^511300-511379^511477-
Ga02G0062	Chr02	508348	510764	+	SE	,510333-510571^
Ga02G0065	Chr02	532693	534550	+	A3SS	534479-,534506-
Ga02G0066	Chr02	537664	538516	+	A3SS	537962-,537979-
Ga02G0072	Chr02	583026	583209	+	A3SS	583161-,583175-
Ga02G0072	Chr02	583209	583863	+	A3SS	583368-,583375-
Ga02G0084	Chr02	656633	656927	-	A3SS	656832-,656819-
Ga02G0092	Chr02	699808	700828	+	A5SS	699934^,699938^
Ga02G0092	Chr02	700828	701069	+	A5SS	700950^,700955^
Ga02G0093	Chr02	704666	705792	-	Complex	,705714^705552-705383^704792-
Ga02G0093	Chr02	704017	704479	-	Complex	,704364^704273-704166^704079-
Ga02G0093	Chr02	704166	704479	-	IR	,704364^704273-
Ga02G0093	Chr02	704017	704479	-	IR	,704166^704079-
Ga02G0095	Chr02	740804	742024	-	A5SS	741309^,741303^
Ga02G0099	Chr02	763436	764498	+	Complex	763777^763944-,763783^763934-
Ga02G0099	Chr02	763436	763934	+	A5SS	763777^,763783^
Ga02G0109	Chr02	817976	818247	+	A3SS	818054-,818071-
Ga02G0109	Chr02	817665	817861	+	A5SS	817761^,817773^
Ga02G0112	Chr02	856143	857241	-	SE	,857137-857093^
Ga02G0116	Chr02	895412	895788	-	IR	,895670^895576-
Ga02G0119	Chr02	923654	923814	+	A3SS	923733-,923752-
Ga02G0121	Chr02	930919	931723	-	Complex	,931602^931252-931189^931026-
Ga02G0121	Chr02	932534	932748	-	A3SS	932654-,932639-
Ga02G0121	Chr02	930452	930662	-	A5SS	930642^,930540^
Ga02G0121	Chr02	930079	930452	-	IR	,930386^930263-
Ga02G0131	Chr02	985788	986428	-	A3SS	986215-,986201-
Ga02G0132	Chr02	991498	995478	-	Complex	993711^993557-,992763^992645-991650^991573-
Ga02G0136	Chr02	1021023	1021437	-	IR	,1021197^1021114-
Ga02G0138	Chr02	1028542	1029033	-	Complex	1028692^1028602-,1028681^1028597-
Ga02G0138	Chr02	1028380	1028542	-	A3SS	1028472-,1028445-
Ga02G0149	Chr02	1139586	1139930	+	A3SS	1139889-,1139898-
Ga02G0150	Chr02	1146993	1147147	-	A3SS	1147054-,1147041-
Ga02G0160	Chr02	1222204	1222879	-	IR	,1222528^1222419-
Ga02G0172	Chr02	1327517	1329465	+	A3SS	1327980-,1328013-
Ga02G0190	Chr02	1541377	1542547	-	A5SS	1542458^,1542457^
Ga02G0190	Chr02	1543743	1544284	-	SE	,1543966-1543868^
Ga02G0198	Chr02	1696701	1696935	+	SE	,1696783-1696842^
Ga02G0207	Chr02	1786469	1786795	+	IR	,1786606^1786691-
Ga02G0230	Chr02	2022696	2023015	-	A3SS	2022840-,2022834-
Ga02G0241	Chr02	2209526	2210162	+	IR	,2209858^2209983-
Ga02G0243	Chr02	2215059	2215650	-	IR	,2215590^2215511-
Ga02G0244	Chr02	2231823	2232409	+	Complex	,2231922-2232123^2232200-2232330^
Ga02G0250	Chr02	2283134	2283404	+	A5SS	2283274^,2283279^
Ga02G0250	Chr02	2287495	2287916	+	SE	,2287601-2287674^
Ga02G0262	Chr02	2458829	2459755	+	A3SS	2459590-,2459594-
Ga02G0265	Chr02	2493376	2494545	+	A5SS	2493540^,2493570^
Ga02G0265	Chr02	2495414	2496351	+	SE	,2496183-2496265^
Ga02G0270	Chr02	2580267	2581694	+	SE	,2580929-2581075^
Ga02G0273	Chr02	2620914	2622864	-	IR	,2622251^2622218-
Ga02G0277	Chr02	2655038	2655276	+	A5SS	2655138^,2655167^
Ga02G0295	Chr02	3004542	3005232	-	SE	,3004933-3004730^
Ga02G0297	Chr02	3141401	3141676	+	IR	,3141503^3141633-
Ga02G0305	Chr02	3178578	3179512	-	A3SS	3178727-,3178715-
Ga02G0310	Chr02	3237928	3239601	-	IR	,3239217^3239168-
Ga02G0317	Chr02	3353994	3354194	+	A3SS	3354100-,3354130-
Ga02G0325	Chr02	3600368	3601224	+	A5SS	3600477^,3600506^
Ga02G0339	Chr02	4049474	4049799	-	A3SS	4049627-,4049512-
Ga02G0339	Chr02	4049389	4049799	-	SE	,4049512-4049474^
Ga02G0339	Chr02	4049389	4049799	-	SE	,4049627-4049474^
Ga02G0344	Chr02	4100714	4101232	-	IR	,4100945^4100900-
Ga02G0344	Chr02	4099722	4100544	-	SE	,4099819-4099811^
Ga02G0351	Chr02	4159777	4160042	+	A3SS	4159986-,4159988-
Ga02G0352	Chr02	4165084	4165305	-	A5SS	4165221^,4165188^
Ga02G0355	Chr02	4284196	4284770	+	Complex	,4284360^4284453-4284611^4284693-
Ga02G0355	Chr02	4283629	4284102	+	IR	,4283873^4283962-
Ga02G0358	Chr02	4318510	4318758	-	A5SS	4318637^,4318623^
Ga02G0394	Chr02	5273937	5274201	-	IR	,5274141^5274105-
Ga02G0399	Chr02	5453533	5454001	-	A3SS	5453906-,5453840-
Ga02G0405	Chr02	5603850	5604316	+	A3SS	5604206-,5604222-
Ga02G0415	Chr02	6134142	6134573	+	A3SS	6134420-,6134423-
Ga02G0415	Chr02	6134573	6134770	+	A3SS	6134702-,6134713-
Ga02G0430	Chr02	6569002	6570185	-	Complex	,6570030-6569914^6569816-6569712^
Ga02G0436	Chr02	6746441	6746891	+	IR	,6746532^6746633-
Ga02G0441	Chr02	6847357	6848064	-	A5SS	6847984^,6847975^
Ga02G0441	Chr02	6845634	6846183	-	IR	,6846122^6846024-
Ga02G0444	Chr02	6961583	6962670	+	Complex	6961899^6962002-,6962074^6962151-
Ga02G0449	Chr02	7087097	7087386	-	A5SS	7087213^,7087192^
Ga02G0456	Chr02	7299044	7299380	-	IR	,7299305^7299199-
Ga02G0470	Chr02	7728662	7728844	+	A5SS	7728719^,7728752^
Ga02G0476	Chr02	7865004	7865271	-	A3SS	7865199-,7865144-
Ga02G0486	Chr02	8132435	8133240	+	IR	,8132937^8132989-
Ga02G0487	Chr02	8147204	8147754	+	A5SS	8147311^,8147403^
Ga02G0489	Chr02	8216716	8217943	+	A3SS	8217046-,8217050-
Ga02G0499	Chr02	8443015	8443747	+	A5SS	8443528^,8443540^
Ga02G0505	Chr02	8918846	8919114	-	IR	,8919000^8918916-
Ga02G0505	Chr02	8921372	8922958	-	SE	,8922796-8922721^
Ga02G0512	Chr02	9535518	9536112	+	A5SS	9535592^,9535698^
Ga02G0522	Chr02	9733424	9736461	+	A3SS	9734669-,9734858-
Ga02G0523	Chr02	9764737	9765176	-	A5SS	9765091^,9765089^
Ga02G0523	Chr02	9762962	9763232	-	A5SS	9763133^,9763075^
Ga02G0524	Chr02	9808918	9809083	+	A5SS	9808989^,9808998^
Ga02G0525	Chr02	9829072	9829598	-	Complex	9829572^9829437-9829307^9829222-,9829480^9829353-
Ga02G0525	Chr02	9833635	9834807	-	SE	,9833981-9833747^
Ga02G0530	Chr02	9926962	9927155	+	IR	,9927048^9927079-
Ga02G0530	Chr02	9927411	9927815	+	IR	,9927687^9927717-
Ga02G0541	Chr02	10205579	10206968	+	Complex	10205683^10205804-,10206865^10206960-
Ga02G0547	Chr02	10933653	10935019	-	A3SS	10934038-,10933997-
Ga02G0549	Chr02	11259066	11260344	+	Complex	,11259235^11259318-11259935^11260015-
Ga02G0565	Chr02	14023681	14024068	-	IR	,14024028^14023882-
Ga02G0566	Chr02	14225192	14225611	+	SE	,14225446-14225494^
Ga02G0594	Chr02	20033122	20036131	+	IR	,20034055^20034264-
Ga02G0602	Chr02	20240450	20240673	-	IR	,20240635^20240602-
Ga02G0604	Chr02	20263318	20264119	-	Complex	20263842-,20263806-20263580^20263500-
Ga02G0610	Chr02	20846723	20849768	-	Complex	20847955^20847759-20847678^,20847710^
Ga02G0610	Chr02	20846723	20847759	-	A5SS	20847710^,20847678^
Ga02G0610	Chr02	20847710	20849768	-	IR	,20847955^20847759-
Ga02G0618	Chr02	21581463	21582274	-	A5SS	21582195^,21582174^
Ga02G0618	Chr02	21581463	21582356	-	SE	,21582274-21582174^
Ga02G0618	Chr02	21581463	21582356	-	SE	,21582274-21582195^
Ga02G0621	Chr02	21670826	21671493	-	A3SS	21670894-,21670861-
Ga02G0621	Chr02	21671947	21672612	-	IR	,21672400^21672272-
Ga02G0621	Chr02	21671641	21671947	-	SE	,21671857-21671727^
Ga02G0630	Chr02	22246354	22247106	-	IR	,22246585^22246486-
Ga02G0633	Chr02	22502659	22502960	-	SE	,22502833-22502810^
Ga02G0638	Chr02	22893508	22894134	-	A3SS	22893749-,22893713-
Ga02G0642	Chr02	23272701	23273616	+	A5SS	23272978^,23272984^
Ga02G0643	Chr02	23304258	23304695	-	A3SS	23304433-,23304397-
Ga02G0643	Chr02	23304258	23304695	-	A3SS	23304433-,23304371-
Ga02G0643	Chr02	23304258	23304695	-	A3SS	23304397-,23304371-
Ga02G0644	Chr02	23339161	23340478	+	Complex	23339271-23339443^,23339274-23339478^
Ga02G0644	Chr02	23341587	23342281	+	A5SS	23341641^,23341680^
Ga02G0650	Chr02	23812127	23812615	+	A3SS	23812288-,23812340-
Ga02G0653	Chr02	24150824	24151973	+	A3SS	24151216-,24151230-
Ga02G0660	Chr02	24799088	24800003	+	A3SS	24799865-,24799885-
Ga02G0670	Chr02	25980295	25981227	+	SE	,25981067-25981129^
Ga02G0673	Chr02	26314061	26314389	+	IR	,26314212^26314284-
Ga02G0675	Chr02	26404276	26404826	-	A5SS	26404554^,26404527^
Ga02G0675	Chr02	26401847	26402261	-	A5SS	26402114^,26402062^
Ga02G0695	Chr02	27880913	27882211	-	A5SS	27882136^,27882078^
Ga02G0698	Chr02	27991761	27992204	+	IR	,27991948^27992030-
Ga02G0727	Chr02	32743903	32744185	+	IR	,32743984^32744051-
Ga02G0731	Chr02	33247009	33248053	+	Complex	,33247239^33247556-33247740^33247839-
Ga02G0731	Chr02	33247009	33248053	+	Complex	,33247438^33247556-33247740^33247884-
Ga02G0731	Chr02	33247740	33248053	+	A3SS	33247839-,33247884-
Ga02G0731	Chr02	33247009	33247556	+	A5SS	33247239^,33247438^
Ga02G0732	Chr02	33290584	33292406	+	A3SS	33292212-,33292317-
Ga02G0733	Chr02	33312412	33312837	+	A3SS	33312645-,33312653-
Ga02G0733	Chr02	33313985	33314158	+	A3SS	33314091-,33314100-
Ga02G0734	Chr02	33616674	33617288	-	Complex	33617170^33617046-,33617165^33617032-
Ga02G0734	Chr02	33616674	33617170	-	A3SS	33617046-,33617032-
Ga02G0734	Chr02	33617032	33617288	-	A5SS	33617170^,33617165^
Ga02G0734	Chr02	33617722	33619295	-	IR	,33618637^33618607-
Ga02G0743	Chr02	36213350	36213669	+	IR	,36213396^36213494-
Ga02G0745	Chr02	36281636	36282162	-	A3SS	36281754-,36281735-
Ga02G0749	Chr02	37046932	37047086	-	IR	,37047038^37047001-
Ga02G0749	Chr02	37029734	37030272	-	IR	,37030146^37029984-
Ga02G0750	Chr02	37246132	37246715	-	SE	,37246270-37246197^
Ga02G0756	Chr02	38631630	38632666	-	Complex	,38632438^38632260-38632193^38631730-
Ga02G0756	Chr02	38631630	38632438	-	Complex	38632281-38632261^38631690-,38632260-38632193^38631730-
Ga02G0756	Chr02	38630991	38631630	-	A3SS	38631537-,38631534-
Ga02G0756	Chr02	38630289	38630889	-	A5SS	38630845^,38630812^
Ga02G0758	Chr02	39575876	39576772	-	SE	,39576533-39576468^
Ga02G0763	Chr02	40639123	40639611	-	A3SS	40639318-,40639295-
Ga02G0771	Chr02	45443613	45445194	+	SE	,45445035-45445097^
Ga02G0779	Chr02	47208089	47208641	+	Complex	47208183-47208471^47208580-,47208211-
Ga02G0780	Chr02	47365712	47366415	+	IR	,47366142^47366217-
Ga02G0786	Chr02	47887594	47888844	-	A3SS	47888091-,47888082-
Ga02G0825	Chr02	53096626	53096935	+	IR	,53096770^53096849-
Ga02G0826	Chr02	53107011	53107332	+	A3SS	53107108-,53107122-
Ga02G0829	Chr02	53485160	53485930	-	IR	,53485474^53485360-
Ga02G0843	Chr02	54294087	54297048	-	Complex	54296983^54296440-,54295560^54295447-
Ga02G0843	Chr02	54296440	54297048	-	A5SS	54296983^,54296805^
Ga02G0843	Chr02	54295560	54297048	-	IR	,54296805^54296440-
Ga02G0843	Chr02	54294087	54296440	-	IR	,54295560^54295447-
Ga02G0861	Chr02	56775230	56776575	-	A3SS	56776495-,56776477-
Ga02G0862	Chr02	56928720	56929152	+	IR	,56928784^56928871-
Ga02G0873	Chr02	58259688	58260206	+	Complex	,58259850^58259974-58260012^58260091-
Ga02G0873	Chr02	58260431	58260928	+	A3SS	58260622-,58260638-
Ga02G0873	Chr02	58260291	58260431	+	IR	,58260329^58260397-
Ga02G0880	Chr02	58673891	58675343	-	Complex	58675228^58675185-58674820^,58674762^
Ga02G0880	Chr02	58675343	58678391	-	Complex	58677532^58677408-58675898^58675808-58675434^,58675983^
Ga02G0880	Chr02	58673559	58673891	-	IR	,58673833^58673639-
Ga02G0891	Chr02	59166805	59167185	+	Complex	59167017^59167107-,59167021^59167093-
Ga02G0891	Chr02	59176323	59176515	+	A3SS	59176451-,59176454-
Ga02G0896	Chr02	59477498	59477779	+	A5SS	59477624^,59477686^
Ga02G0899	Chr02	59528005	59528888	+	A3SS	59528614-,59528658-
Ga02G0902	Chr02	59640144	59641627	-	Complex	59640790-59640670^,59640716-59640665^
Ga02G0902	Chr02	59640665	59641627	-	A3SS	59640790-,59640716-
Ga02G0902	Chr02	59640144	59640790	-	A5SS	59640670^,59640665^
Ga02G0902	Chr02	59642153	59643637	-	SE	,59642975-59642868^
Ga02G0909	Chr02	60159272	60160206	-	A3SS	60160024-,60160011-
Ga02G0909	Chr02	60160370	60161810	-	A5SS	60161714^,60161699^
Ga02G0933	Chr02	62131203	62131564	+	A5SS	62131428^,62131469^
Ga02G0933	Chr02	62131564	62131804	+	IR	,62131675^62131713-
Ga02G0934	Chr02	62169972	62170749	-	A5SS	62170431^,62170405^
Ga02G0934	Chr02	62171122	62171910	-	IR	,62171882^62171761-
Ga02G0935	Chr02	62191660	62192008	-	IR	,62191899^62191808-
Ga02G0944	Chr02	65481901	65482073	+	A3SS	65482000-,65482002-
Ga02G0944	Chr02	65482542	65483402	+	IR	,65482794^65482870-
Ga02G0951	Chr02	67315716	67315905	-	A5SS	67315838^,67315818^
Ga02G0963	Chr02	69224142	69224370	+	A5SS	69224260^,69224277^
Ga02G0972	Chr02	72397018	72397261	+	A3SS	72397100-,72397119-
Ga02G0979	Chr02	72835830	72836198	+	IR	,72835901^72835986-
Ga02G0987	Chr02	73108256	73108441	-	A3SS	73108316-,73108283-
Ga02G0988	Chr02	73188234	73189663	+	IR	,73188870^73189318-
Ga02G0997	Chr02	74820370	74820688	-	IR	,74820563^74820496-
Ga02G1016	Chr02	80717606	80717838	-	A5SS	80717730^,80717689^
Ga02G1019	Chr02	80729694	80730031	-	A5SS	80729884^,80729879^
Ga02G1020	Chr02	80735693	80736490	+	A5SS	80735882^,80735903^
Ga02G1020	Chr02	80732491	80732754	+	IR	,80732535^80732632-
Ga02G1020	Chr02	80737859	80738292	+	IR	,80737933^80738011-
Ga02G1029	Chr02	81296542	81297353	-	Complex	81297277^81296815-,81297189^81296812-
Ga02G1033	Chr02	81420541	81422404	-	Complex	,81421700-81421330^81421234-81421154^
Ga02G1033	Chr02	81420197	81422404	-	Complex	81421700-81421330^81421234-81421154^81420541-,81420230-
Ga02G1033	Chr02	81420197	81422404	-	A3SS	81420541-,81420230-
Ga02G1033	Chr02	81419453	81419706	-	A3SS	81419626-,81419614-
Ga02G1033	Chr02	81419783	81420097	-	A5SS	81420056^,81419980^
Ga02G1033	Chr02	81419453	81419783	-	IR	,81419706^81419626-
Ga02G1033	Chr02	81419453	81419783	-	IR	,81419706^81419614-
Ga02G1039	Chr02	81723100	81724580	+	SE	,81724400-81724462^
Ga02G1043	Chr02	82037670	82037966	-	IR	,82037904^82037827-
Ga02G1056	Chr02	83292434	83293536	-	A3SS	83292773-,83292641-
Ga02G1058	Chr02	83808807	83810739	+	SE	,83809847-83810046^
Ga02G1059	Chr02	83841235	83841777	+	A3SS	83841413-,83841424-
Ga02G1061	Chr02	83851210	83851865	-	A5SS	83851840^,83851839^
Ga02G1061	Chr02	83851210	83852216	-	SE	,83851865-83851840^
Ga02G1061	Chr02	83851210	83852216	-	SE	,83851865-83851839^
Ga02G1065	Chr02	83897456	83899129	+	Complex	83897553^,83897698^83897864-83898021^
Ga02G1065	Chr02	83895600	83896122	+	A5SS	83895641^,83895661^
Ga02G1071	Chr02	84248137	84248376	+	IR	,84248299^84248343-
Ga02G1097	Chr02	85769264	85770300	+	SE	,85769942-85769998^
Ga02G1103	Chr02	85917862	85919776	+	Complex	,85918996^85919036-85919143^85919175-
Ga02G1103	Chr02	85919036	85919776	+	IR	,85919143^85919175-
Ga02G1105	Chr02	86067421	86067727	+	IR	,86067486^86067651-
Ga02G1106	Chr02	86073583	86075694	-	Complex	86074941-86074779^86073952-,86073939-
Ga02G1106	Chr02	86073952	86075694	-	SE	,86074941-86074779^
Ga02G1110	Chr02	86437942	86438385	+	IR	,86438179^86438261-
Ga02G1116	Chr02	86528686	86529902	+	Complex	86528769-,86528782-86529555^86529654-
Ga02G1116	Chr02	86528686	86529902	+	Complex	86528769-,86528782-86528897^86528995-86529555^86529654-
Ga02G1116	Chr02	86528782	86529555	+	IR	,86528897^86528995-
Ga02G1117	Chr02	86532895	86533870	+	A3SS	86533592-,86533604-
Ga02G1118	Chr02	86630045	86631342	-	A5SS	86630723^,86630709^
Ga02G1138	Chr02	87175205	87175719	-	IR	,87175603^87175384-
Ga02G1143	Chr02	87342658	87343132	+	IR	,87343097^87343130-
Ga02G1147	Chr02	87395368	87395635	-	A5SS	87395491^,87395451^
Ga02G1147	Chr02	87391588	87392576	-	SE	,87391950-87391674^
Ga02G1149	Chr02	87499610	87500420	-	SE	,87500068-87499958^
Ga02G1162	Chr02	87742388	87743185	+	IR	,87742733^87742820-
Ga02G1162	Chr02	87743281	87743650	+	IR	,87743359^87743438-
Ga02G1164	Chr02	87754876	87755571	-	IR	,87755438^87755315-
Ga02G1179	Chr02	88446279	88446526	-	A3SS	88446381-,88446325-
Ga02G1179	Chr02	88446707	88447306	-	A5SS	88447218^,88447123^
Ga02G1182	Chr02	88503663	88504399	+	IR	,88503783^88503880-
Ga02G1185	Chr02	88570753	88571176	+	A3SS	88570920-,88570925-
Ga02G1189	Chr02	88616986	88617489	+	A5SS	88617036^,88617102^
Ga02G1190	Chr02	88626925	88627333	+	A3SS	88627184-,88627203-
Ga02G1190	Chr02	88627855	88628188	+	IR	,88627935^88628031-
Ga02G1195	Chr02	88679701	88679978	-	IR	,88679883^88679808-
Ga02G1196	Chr02	88721862	88722607	+	SE	,88721960-88722013^
Ga02G1203	Chr02	88967020	88967278	+	IR	,88967127^88967223-
Ga02G1209	Chr02	89033442	89033590	+	A3SS	89033513-,89033519-
Ga02G1210	Chr02	89038123	89038298	+	A3SS	89038208-,89038231-
Ga02G1215	Chr02	89088685	89088833	+	A3SS	89088760-,89088795-
Ga02G1215	Chr02	89090431	89090764	+	IR	,89090458^89090715-
Ga02G1215	Chr02	89086222	89087901	+	SE	,89087502-89087757^
Ga02G1223	Chr02	89187244	89189505	+	Complex	,89187715-89187825^89188790-89188952^
Ga02G1223	Chr02	89187244	89189505	+	Complex	,89187715-89187855^89187946-89188031^89188117-89188290^
Ga02G1223	Chr02	89187715	89189505	+	Complex	89187825^89188790-89188952^,89187855^89187946-89188031^89188117-89188290^
Ga02G1229	Chr02	89264718	89265100	+	A3SS	89264835-,89264864-
Ga02G1229	Chr02	89265515	89265765	+	IR	,89265611^89265698-
Ga02G1252	Chr02	89692523	89692771	+	IR	,89692587^89692620-
Ga02G1253	Chr02	89697047	89697234	+	A3SS	89697159-,89697164-
Ga02G1253	Chr02	89698448	89698979	+	A3SS	89698916-,89698922-
Ga02G1260	Chr02	89778109	89778363	-	A5SS	89778289^,89778202^
Ga02G1282	Chr02	90262336	90262543	+	IR	,90262412^90262504-
Ga02G1287	Chr02	90327171	90327581	-	A3SS	90327437-,90327396-
Ga02G1293	Chr02	90508684	90510139	-	Complex	90509757-90509665^90508774-,90508789-
Ga02G1293	Chr02	90508684	90509665	-	A3SS	90508789-,90508774-
Ga02G1293	Chr02	90508789	90510139	-	SE	,90509757-90509665^
Ga02G1307	Chr02	90966632	90967013	-	IR	,90966965^90966688-
Ga02G1307	Chr02	90965435	90966435	-	SE	,90965887-90965804^
Ga02G1310	Chr02	91043933	91044262	-	IR	,91044223^91044045-
Ga02G1312	Chr02	91080094	91080376	+	IR	,91080176^91080266-
Ga02G1314	Chr02	91110077	91110919	-	SE	,91110753-91110671^
Ga02G1327	Chr02	91484305	91484829	+	A5SS	91484461^,91484737^
Ga02G1327	Chr02	91486470	91486965	+	IR	,91486628^91486726-
Ga02G1330	Chr02	91583719	91584114	-	SE	,91583963-91583890^
Ga02G1342	Chr02	92106294	92107064	+	Complex	92106417^,92106467^92106876-92106968^
Ga02G1342	Chr02	92103497	92104525	+	A5SS	92103757^,92103776^
Ga02G1342	Chr02	92108407	92108682	+	A5SS	92108511^,92108532^
Ga02G1342	Chr02	92112661	92113342	+	IR	,92112898^92112990-
Ga02G1351	Chr02	92257324	92257531	-	IR	,92257478^92257389-
Ga02G1365	Chr02	92686421	92686896	-	SE	,92686819-92686788^
Ga02G1366	Chr02	92715255	92716255	+	SE	,92715673-92715759^
Ga02G1378	Chr02	92926774	92927522	-	Complex	92927386^92927306-,92927260^92927185-
Ga02G1378	Chr02	92927260	92927522	-	IR	,92927386^92927306-
Ga02G1378	Chr02	92926774	92927306	-	IR	,92927260^92927185-
Ga02G1382	Chr02	93011575	93012805	-	Complex	93012434^93011954-93011864^,93012393^
Ga02G1382	Chr02	93011954	93012805	-	A5SS	93012434^,93012393^
Ga02G1382	Chr02	93009536	93010396	-	IR	,93009855^93009778-
Ga02G1382	Chr02	93011575	93012393	-	SE	,93011954-93011864^
Ga02G1382	Chr02	93011163	93011412	-	SE	,93011323-93011267^
Ga02G1384	Chr02	93038484	93038881	-	IR	,93038788^93038698-
Ga02G1391	Chr02	93147617	93148182	-	IR	,93148112^93148008-
Ga02G1394	Chr02	93196273	93197590	-	SE	,93196617-93196425^
Ga02G1400	Chr02	93364146	93364598	-	Complex	93364488-93364450^93364296-,93364483-
Ga02G1400	Chr02	93364450	93364598	-	A3SS	93364488-,93364483-
Ga02G1400	Chr02	93364146	93364483	-	IR	,93364450^93364296-
Ga02G1406	Chr02	93411901	93412892	-	SE	,93412676-93412616^
Ga02G1407	Chr02	93414916	93415648	-	A3SS	93415154-,93415148-
Ga02G1411	Chr02	93476627	93476750	-	A3SS	93476672-,93476663-
Ga02G1411	Chr02	93476547	93476750	-	SE	,93476663-93476627^
Ga02G1411	Chr02	93476547	93476750	-	SE	,93476672-93476627^
Ga02G1416	Chr02	93593608	93594865	-	A3SS	93594199-,93593999-
Ga02G1417	Chr02	93611810	93612072	-	A3SS	93611901-,93611897-
Ga02G1418	Chr02	93626349	93626532	+	A3SS	93626462-,93626467-
Ga02G1418	Chr02	93623175	93626208	+	SE	,93623552-93623629^
Ga02G1428	Chr02	94012465	94013090	-	A3SS	94012752-,94012722-
Ga02G1433	Chr02	94075867	94076745	+	A3SS	94076015-,94076066-
Ga02G1434	Chr02	94077918	94079058	-	Complex	,94078834-94078736^94078636-94078571^
Ga02G1435	Chr02	94106767	94107254	+	A3SS	94106853-,94106870-
Ga02G1438	Chr02	94170100	94171206	-	A3SS	94170303-,94170273-
Ga02G1442	Chr02	94255022	94256003	-	SE	,94255913-94255639^
Ga02G1460	Chr02	94468012	94468674	-	A5SS	94468587^,94468586^
Ga02G1462	Chr02	94516146	94516600	-	SE	,94516462-94516412^
Ga02G1492	Chr02	94944491	94944926	+	A5SS	94944754^,94944761^
Ga02G1516	Chr02	95392345	95393183	-	IR	,95392699^95392611-
Ga02G1517	Chr02	95398940	95399399	-	Complex	95399233^,95399164^95399073-95399022^
Ga02G1519	Chr02	95447394	95448445	-	Complex	,95447859-95447729^95447644-95447547^
Ga02G1537	Chr02	95684503	95687429	+	Complex	,95684603^95684732-95684855^95684971-
Ga02G1537	Chr02	95684503	95684732	+	A5SS	95684603^,95684607^
Ga02G1537	Chr02	95684732	95687429	+	IR	,95684855^95684971-
Ga02G1537	Chr02	95684503	95687429	+	IR	,95684607^95684732-
Ga02G1554	Chr02	96216948	96217761	+	A5SS	96217039^,96217081^
Ga02G1563	Chr02	96405130	96405876	+	A3SS	96405809-,96405814-
Ga02G1568	Chr02	96452817	96452975	-	IR	,96452932^96452858-
Ga02G1572	Chr02	96482990	96483476	+	A3SS	96483258-,96483301-
Ga02G1572	Chr02	96483947	96484164	+	A3SS	96484054-,96484093-
Ga02G1575	Chr02	96498797	96499788	-	A3SS	96499703-,96499685-
Ga02G1576	Chr02	96507830	96508037	-	IR	,96507966^96507859-
Ga02G1588	Chr02	96834311	96835220	+	A5SS	96834400^,96834537^
Ga02G1588	Chr02	96844355	96845156	+	IR	,96844630^96844736-
Ga02G1589	Chr02	96878758	96879023	+	IR	,96878806^96878965-
Ga02G1592	Chr02	96988565	96988847	+	IR	,96988626^96988709-
Ga02G1603	Chr02	97116783	97117936	-	A5SS	97117855^,97117801^
Ga02G1604	Chr02	97123593	97124092	+	IR	,97123824^97123911-
Ga02G1605	Chr02	97169519	97169712	-	IR	,97169661^97169575-
Ga02G1611	Chr02	97243903	97244136	+	IR	,97243983^97244065-
Ga02G1612	Chr02	97253646	97253880	+	IR	,97253726^97253809-
Ga02G1617	Chr02	97325961	97326150	-	A3SS	97326062-,97326032-
Ga02G1623	Chr02	97366793	97367073	-	A5SS	97367025^,97366938^
Ga02G1625	Chr02	97392573	97394015	+	A3SS	97393928-,97393933-
Ga02G1629	Chr02	97420752	97421449	-	Complex	97421309^97421214-,97421063^97420936-
Ga02G1629	Chr02	97426116	97426923	-	A3SS	97426214-,97426208-
Ga02G1629	Chr02	97427517	97428548	-	A5SS	97428443^,97427630^
Ga02G1630	Chr02	97449397	97449701	+	Complex	97449439^97449600-,97449449^97449536-
Ga02G1640	Chr02	97585459	97585798	-	A3SS	97585692-,97585680-
Ga02G1640	Chr02	97584730	97585459	-	A3SS	97584852-,97584835-
Ga02G1653	Chr02	97718216	97718840	+	A3SS	97718685-,97718691-
Ga02G1653	Chr02	97713621	97714624	+	A5SS	97713696^,97713697^
Ga02G1660	Chr02	97784443	97786090	-	A3SS	97785937-,97785821-
Ga02G1664	Chr02	97824584	97824846	-	IR	,97824776^97824702-
Ga02G1666	Chr02	97840382	97844482	+	A5SS	97841406^,97844283^
Ga02G1666	Chr02	97840382	97844724	+	IR	,97841406^97844482-
Ga02G1666	Chr02	97840382	97844724	+	IR	,97844283^97844482-
Ga02G1671	Chr02	97877078	97877305	-	A5SS	97877172^,97877163^
Ga02G1674	Chr02	97900558	97901478	+	A5SS	97900731^,97900736^
Ga02G1675	Chr02	97908265	97909147	+	Complex	97908354^97909089-,97908869^97908962-
Ga02G1678	Chr02	97928599	97928793	-	A3SS	97928703-,97928694-
Ga02G1678	Chr02	97932423	97935075	-	IR	,97932523^97932453-
Ga02G1680	Chr02	97944354	97944622	-	A3SS	97944410-,97944398-
Ga02G1688	Chr02	98027364	98027579	-	A3SS	98027440-,98027420-
Ga02G1691	Chr02	98046284	98046560	-	A3SS	98046362-,98046354-
Ga02G1697	Chr02	98073073	98073456	-	A3SS	98073315-,98073301-
Ga02G1738	Chr02	98400304	98401037	+	SE	,98400384-98400567^
Ga02G1744	Chr02	98462150	98463109	+	IR	,98462341^98462433-
Ga02G1763	Chr02	98640993	98641274	+	A5SS	98641161^,98641175^
Ga02G1766	Chr02	98667546	98668170	-	A3SS	98667670-,98667634-
Ga02G1772	Chr02	98729656	98729830	+	A3SS	98729745-,98729790-
Ga02G1774	Chr02	98760195	98760345	-	A5SS	98760274^,98760268^
Ga02G1776	Chr02	98792821	98793092	+	A3SS	98792893-,98792904-
Ga02G1776	Chr02	98792404	98792719	+	A5SS	98792445^,98792560^
Ga02G1777	Chr02	98797707	98798543	-	A3SS	98798368-,98798358-
Ga02G1784	Chr02	98839932	98840875	-	A3SS	98840072-,98840054-
Ga02G1788	Chr02	98866613	98866877	-	A3SS	98866682-,98866679-
Ga03G0007	Chr03	64655	65099	+	A3SS	64774-,64779-
Ga03G0015	Chr03	98671	99046	+	Complex	98761^98869-,98813^99002-
Ga03G0019	Chr03	115247	116330	-	SE	,115887-115379^
Ga03G0020	Chr03	126838	128073	+	A3SS	126916-,126992-
Ga03G0021	Chr03	129488	129930	-	A3SS	129847-,129831-
Ga03G0021	Chr03	129488	130330	-	IR	,129930^129831-
Ga03G0027	Chr03	161074	161349	+	SE	,161163-161252^
Ga03G0033	Chr03	199635	200496	-	A3SS	200109-,199926-
Ga03G0036	Chr03	218085	218585	+	A3SS	218160-,218268-
Ga03G0036	Chr03	219019	219261	+	A3SS	219121-,219148-
Ga03G0037	Chr03	222980	223437	-	IR	,223180^223102-
Ga03G0042	Chr03	261541	261691	+	A3SS	261621-,261659-
Ga03G0059	Chr03	389197	390292	+	A3SS	389668-,389729-
Ga03G0059	Chr03	391674	391878	+	A3SS	391745-,391777-
Ga03G0059	Chr03	386399	386936	+	SE	,386683-386837^
Ga03G0060	Chr03	398745	398953	-	A3SS	398843-,398795-
Ga03G0071	Chr03	521094	523214	+	IR	,523064^523141-
Ga03G0073	Chr03	537489	538475	+	A3SS	538128-,538133-
Ga03G0073	Chr03	531600	532439	+	A5SS	532293^,532351^
Ga03G0073	Chr03	538904	539613	+	IR	,539210^539300-
Ga03G0074	Chr03	553457	553667	-	A5SS	553566^,553555^
Ga03G0074	Chr03	554701	555685	-	SE	,554968-554864^
Ga03G0078	Chr03	586850	587989	+	Complex	587550-587648^,587702-587800^
Ga03G0078	Chr03	588183	588903	+	SE	,588510-588602^
Ga03G0079	Chr03	594149	594482	+	IR	,594291^594384-
Ga03G0084	Chr03	635542	636240	+	SE	,636074-636124^
Ga03G0089	Chr03	677025	677258	+	A3SS	677115-,677192-
Ga03G0091	Chr03	699952	701085	+	Complex	700177^700280-,700437^700546-
Ga03G0091	Chr03	700280	701085	+	IR	,700437^700546-
Ga03G0091	Chr03	701485	701710	+	IR	,701523^701554-
Ga03G0092	Chr03	705186	706398	+	Complex	705398^705604-705658^,706306^
Ga03G0106	Chr03	887153	888342	-	A3SS	887261-,887256-
Ga03G0106	Chr03	885913	886428	-	A3SS	886265-,886201-
Ga03G0108	Chr03	902171	902800	-	A3SS	902297-,902270-
Ga03G0110	Chr03	906512	908017	+	A5SS	906585^,906625^
Ga03G0112	Chr03	920432	921510	-	A3SS	920559-,920545-
Ga03G0113	Chr03	924717	925567	+	Complex	924803^924885-,925276^925361-
Ga03G0113	Chr03	928580	929185	+	A3SS	929090-,929125-
Ga03G0122	Chr03	1018316	1018999	+	Complex	,1018408^1018526-1018606^1018770-
Ga03G0128	Chr03	1079774	1080289	+	SE	,1080122-1080196^
Ga03G0130	Chr03	1098069	1099057	+	IR	,1098543^1098679-
Ga03G0154	Chr03	1304509	1304974	-	IR	,1304808^1304719-
Ga03G0158	Chr03	1380104	1380443	-	A5SS	1380352^,1380321^
Ga03G0172	Chr03	1608970	1609433	+	IR	,1609304^1609409-
Ga03G0173	Chr03	1611058	1614465	+	A5SS	1611435^,1614104^
Ga03G0177	Chr03	1637156	1637429	+	IR	,1637246^1637340-
Ga03G0180	Chr03	1659960	1662176	+	Complex	,1660795-1660927^1661458-1661702^
Ga03G0180	Chr03	1663011	1664529	+	A3SS	1664292-,1664417-
Ga03G0182	Chr03	1676012	1677180	-	SE	,1676948-1676821^
Ga03G0184	Chr03	1727941	1729045	-	A3SS	1728427-,1728424-
Ga03G0184	Chr03	1732485	1734591	-	IR	,1732759^1732673-
Ga03G0196	Chr03	1885026	1885901	+	SE	,1885157-1885210^
Ga03G0212	Chr03	2097643	2097880	-	A3SS	2097777-,2097771-
Ga03G0215	Chr03	2136445	2137982	-	IR	,2137513^2137367-
Ga03G0224	Chr03	2229475	2230056	+	A3SS	2229861-,2229867-
Ga03G0227	Chr03	2242681	2243225	+	SE	,2242789-2242948^
Ga03G0233	Chr03	2271865	2273022	-	A3SS	2272195-,2272192-
Ga03G0236	Chr03	2311318	2311953	+	IR	,2311607^2311918-
Ga03G0243	Chr03	2413226	2413582	-	A3SS	2413303-,2413296-
Ga03G0267	Chr03	2745477	2745928	-	A3SS	2745560-,2745529-
Ga03G0267	Chr03	2742410	2742797	-	A3SS	2742490-,2742471-
Ga03G0270	Chr03	2759382	2761284	-	IR	,2759632^2759554-
Ga03G0273	Chr03	2787356	2788096	-	A3SS	2787983-,2787980-
Ga03G0276	Chr03	2814159	2814426	-	A5SS	2814259^,2814247^
Ga03G0286	Chr03	2992911	2993659	+	Complex	2993143^2993281-,2993147^2993285-
Ga03G0297	Chr03	3210346	3210591	-	SE	,3210508-3210439^
Ga03G0299	Chr03	3232666	3233144	-	A5SS	3232926^,3232897^
Ga03G0308	Chr03	3390302	3390737	+	IR	,3390455^3390543-
Ga03G0311	Chr03	3429049	3429574	+	A5SS	3429472^,3429477^
Ga03G0312	Chr03	3436506	3438480	-	A3SS	3437505-,3436782-
Ga03G0313	Chr03	3447277	3447447	+	IR	,3447330^3447410-
Ga03G0316	Chr03	3479229	3479503	+	A5SS	3479364^,3479373^
Ga03G0316	Chr03	3479229	3479784	+	IR	,3479364^3479503-
Ga03G0316	Chr03	3479229	3479784	+	IR	,3479373^3479503-
Ga03G0319	Chr03	3507577	3508445	+	IR	,3507668^3507935-
Ga03G0335	Chr03	3662289	3662640	-	Complex	3662538-3662488^3662393-,3662429-
Ga03G0342	Chr03	3798203	3798926	-	SE	,3798462-3798372^
Ga03G0343	Chr03	3804982	3806433	-	SE	,3805905-3805816^
Ga03G0345	Chr03	3838683	3839623	+	A3SS	3839434-,3839509-
Ga03G0345	Chr03	3838683	3839623	+	A3SS	3839434-,3839514-
Ga03G0345	Chr03	3838683	3839623	+	A3SS	3839509-,3839514-
Ga03G0345	Chr03	3839836	3840904	+	A5SS	3839997^,3840016^
Ga03G0347	Chr03	3865194	3865815	-	A5SS	3865667^,3865472^
Ga03G0348	Chr03	3869062	3869308	-	A3SS	3869226-,3869212-
Ga03G0354	Chr03	3947078	3947574	-	A3SS	3947309-,3947186-
Ga03G0355	Chr03	3951197	3952135	+	A3SS	3952068-,3952085-
Ga03G0355	Chr03	3951197	3952955	+	SE	,3952068-3952135^
Ga03G0355	Chr03	3951197	3952955	+	SE	,3952085-3952135^
Ga03G0355	Chr03	3957342	3958769	+	SE	,3958303-3958357^
Ga03G0356	Chr03	3963088	3963251	-	A3SS	3963156-,3963133-
Ga03G0356	Chr03	3961108	3961334	-	A3SS	3961232-,3961206-
Ga03G0358	Chr03	3996659	3997760	+	A5SS	3997162^,3997265^
Ga03G0367	Chr03	4102658	4102866	-	A3SS	4102771-,4102764-
Ga03G0375	Chr03	4179335	4180404	+	Complex	4179860^4180226-,4180070^4180186-
Ga03G0384	Chr03	4289475	4289675	+	A3SS	4289574-,4289614-
Ga03G0385	Chr03	4293080	4293539	+	A3SS	4293259-,4293268-
Ga03G0391	Chr03	4327086	4327867	+	A3SS	4327186-,4327194-
Ga03G0396	Chr03	4363421	4364226	+	A5SS	4363518^,4363522^
Ga03G0397	Chr03	4375318	4376183	+	A3SS	4376078-,4376080-
Ga03G0410	Chr03	4503716	4504284	-	IR	,4504242^4504038-
Ga03G0415	Chr03	4602821	4603631	-	IR	,4603519^4603419-
Ga03G0420	Chr03	4624413	4625126	+	A5SS	4624542^,4624765^
Ga03G0442	Chr03	5016837	5017580	+	A3SS	5017259-,5017270-
Ga03G0456	Chr03	5331751	5332173	-	A3SS	5331972-,5331846-
Ga03G0456	Chr03	5329818	5330719	-	IR	,5330026^5329927-
Ga03G0457	Chr03	5336846	5337656	+	SE	,5337530-5337557^
Ga03G0459	Chr03	5363918	5364345	+	IR	,5364174^5364204-
Ga03G0462	Chr03	5401499	5401855	+	IR	,5401520^5401649-
Ga03G0462	Chr03	5403673	5403920	+	IR	,5403752^5403836-
Ga03G0462	Chr03	5404098	5404440	+	IR	,5404229^5404327-
Ga03G0463	Chr03	5408582	5408816	-	IR	,5408743^5408645-
Ga03G0465	Chr03	5467155	5467362	-	A3SS	5467256-,5467247-
Ga03G0474	Chr03	5695063	5696214	+	A3SS	5696081-,5696089-
Ga03G0474	Chr03	5696214	5696993	+	A3SS	5696501-,5696514-
Ga03G0477	Chr03	5815716	5816302	+	A3SS	5816150-,5816161-
Ga03G0485	Chr03	5864459	5864671	-	A3SS	5864582-,5864553-
Ga03G0491	Chr03	5938836	5941970	-	A3SS	5940745-,5940720-
Ga03G0512	Chr03	6666463	6666665	-	A5SS	6666584^,6666572^
Ga03G0516	Chr03	6697284	6697506	-	A3SS	6697427-,6697394-
Ga03G0517	Chr03	6725731	6725910	-	A3SS	6725805-,6725795-
Ga03G0517	Chr03	6724023	6724505	-	A5SS	6724370^,6724131^
Ga03G0520	Chr03	6744832	6745114	-	IR	,6745034^6744943-
Ga03G0525	Chr03	6812855	6813076	+	A3SS	6812947-,6812956-
Ga03G0552	Chr03	7467804	7468113	-	A5SS	7467997^,7467970^
Ga03G0552	Chr03	7466093	7466489	-	IR	,7466343^7466266-
Ga03G0561	Chr03	7642236	7643513	+	A3SS	7642358-,7642392-
Ga03G0563	Chr03	7655180	7655495	+	IR	,7655338^7655403-
Ga03G0565	Chr03	7698274	7699954	+	SE	,7698441-7698546^
Ga03G0569	Chr03	7937903	7940416	+	A3SS	7938435-,7938446-
Ga03G0577	Chr03	8262066	8262298	-	A5SS	8262175^,8262171^
Ga03G0602	Chr03	8711406	8711885	+	Complex	8711545^8711849-,8711559^8711782-
Ga03G0602	Chr03	8711406	8711998	+	Complex	8711545^8711849-8711885^,8711559^8711782-8711874^
Ga03G0602	Chr03	8710699	8711024	+	A3SS	8710902-,8710949-
Ga03G0602	Chr03	8711782	8711998	+	A5SS	8711874^,8711885^
Ga03G0602	Chr03	8713576	8714277	+	SE	,8713736-8713879^
Ga03G0620	Chr03	8992138	8992325	+	A3SS	8992263-,8992272-
Ga03G0620	Chr03	8993828	8994218	+	IR	,8993899^8993964-
Ga03G0633	Chr03	9198981	9200072	-	Complex	9199516-9199205^9199157-,9199476-
Ga03G0633	Chr03	9198981	9200072	-	A3SS	9199516-,9199476-
Ga03G0633	Chr03	9198981	9199516	-	IR	,9199205^9199157-
Ga03G0633	Chr03	9196568	9197823	-	IR	,9197697^9197281-
Ga03G0635	Chr03	9340548	9340846	+	IR	,9340715^9340802-
Ga03G0648	Chr03	9630157	9630413	-	A5SS	9630343^,9630338^
Ga03G0657	Chr03	9734832	9735298	-	A3SS	9735013-,9734996-
Ga03G0657	Chr03	9722730	9724142	-	SE	,9723657-9723019^
Ga03G0673	Chr03	10139222	10139753	-	A3SS	10139595-,10139592-
Ga03G0677	Chr03	10159092	10160008	-	A5SS	10159709^,10159616^
Ga03G0677	Chr03	10158396	10159092	-	IR	,10158657^10158542-
Ga03G0679	Chr03	10187195	10187887	+	IR	,10187316^10187764-
Ga03G0684	Chr03	10282220	10282631	+	IR	,10282376^10282512-
Ga03G0693	Chr03	10401919	10402092	-	A5SS	10402070^,10402043^
Ga03G0693	Chr03	10401825	10402092	-	IR	,10402043^10401919-
Ga03G0693	Chr03	10401825	10402092	-	IR	,10402070^10401919-
Ga03G0695	Chr03	10468767	10469793	-	SE	,10469720-10469609^
Ga03G0712	Chr03	10903720	10904443	-	SE	,10904040-10903943^
Ga03G0717	Chr03	11078076	11078715	-	A3SS	11078329-,11078304-
Ga03G0721	Chr03	11107503	11107621	-	IR	,11107576^11107544-
Ga03G0722	Chr03	11122456	11123160	+	A3SS	11122840-,11122869-
Ga03G0725	Chr03	11156989	11157495	-	A5SS	11157328^,11157304^
Ga03G0728	Chr03	11189631	11190627	+	A3SS	11190456-,11190461-
Ga03G0728	Chr03	11182249	11183266	+	SE	,11183040-11183115^
Ga03G0728	Chr03	11186532	11188923	+	SE	,11188361-11188545^
Ga03G0753	Chr03	11900341	11900778	-	A3SS	11900464-,11900445-
Ga03G0753	Chr03	11897813	11898194	-	A3SS	11897941-,11897932-
Ga03G0754	Chr03	11912374	11913415	+	Complex	11912530-11912571^,11912619-11912646^
Ga03G0754	Chr03	11912374	11913415	+	Complex	11912530-11912571^,11912535-11912646^
Ga03G0754	Chr03	11912374	11912646	+	A3SS	11912535-,11912619-
Ga03G0755	Chr03	11931145	11931554	-	A5SS	11931373^,11931322^
Ga03G0755	Chr03	11930839	11931145	-	IR	,11931026^11930894-
Ga03G0759	Chr03	12091606	12091903	+	A3SS	12091686-,12091719-
Ga03G0763	Chr03	12232324	12232578	-	A5SS	12232503^,12232480^
Ga03G0781	Chr03	12677954	12679173	-	Complex	12678901^12678686-,12678170^12678003-
Ga03G0781	Chr03	12677954	12678170	-	A3SS	12678003-,12678000-
Ga03G0781	Chr03	12678170	12679173	-	IR	,12678901^12678686-
Ga03G0781	Chr03	12677954	12678686	-	IR	,12678170^12678000-
Ga03G0782	Chr03	12712379	12712878	-	A5SS	12712805^,12712742^
Ga03G0784	Chr03	12934845	12935080	-	A5SS	12935002^,12934987^
Ga03G0788	Chr03	13058857	13059406	+	Complex	13058936^13059201-,13058952^13059128-
Ga03G0797	Chr03	13234366	13234588	-	A3SS	13234511-,13234495-
Ga03G0806	Chr03	13416948	13418916	+	SE	,13417441-13417506^
Ga03G0809	Chr03	13434522	13435109	-	SE	,13434972-13434943^
Ga03G0833	Chr03	14424205	14424643	-	A3SS	14424315-,14424287-
Ga03G0839	Chr03	14489705	14491007	+	A3SS	14490086-,14490092-
Ga03G0843	Chr03	14604078	14605355	-	SE	,14604383-14604315^
Ga03G0849	Chr03	15178339	15178577	-	A3SS	15178477-,15178467-
Ga03G0853	Chr03	15339036	15342324	+	SE	,15341249-15341404^
Ga03G0854	Chr03	15348020	15348463	-	SE	,15348194-15348106^
Ga03G0859	Chr03	15470762	15471505	-	Complex	,15471388^15471304-15471075^15470992-
Ga03G0859	Chr03	15469789	15470428	-	Complex	,15470237^15470141-15470069^15469992-
Ga03G0859	Chr03	15470512	15471505	-	Complex	,15471388^15471304-15471075^15470992-15470762^15470650-
Ga03G0859	Chr03	15469789	15470650	-	Complex	,15470512^15470428-15470237^15470141-15470069^15469992-
Ga03G0859	Chr03	15469789	15471505	-	Complex	15470762^15470650-,15470512^15470428-
Ga03G0860	Chr03	15525591	15525869	-	A5SS	15525697^,15525686^
Ga03G0871	Chr03	16347671	16348438	-	SE	,16348094-16348032^
Ga03G0874	Chr03	16429549	16429744	+	A3SS	16429647-,16429653-
Ga03G0875	Chr03	16440105	16440664	-	A3SS	16440193-,16440161-
Ga03G0875	Chr03	16438871	16439067	-	A3SS	16438961-,16438955-
Ga03G0882	Chr03	16667154	16667705	+	SE	,16667234-16667323^
Ga03G0883	Chr03	16670809	16671721	-	A5SS	16671644^,16671634^
Ga03G0886	Chr03	16844007	16844306	-	IR	,16844237^16844130-
Ga03G0888	Chr03	16899246	16901172	+	SE	,16900476-16900638^
Ga03G0888	Chr03	16901573	16901880	+	SE	,16901765-16901802^
Ga03G0897	Chr03	17402236	17402603	-	A3SS	17402518-,17402484-
Ga03G0913	Chr03	18242604	18242980	+	A3SS	18242740-,18242892-
Ga03G0923	Chr03	20011226	20011759	+	A5SS	20011461^,20011645^
Ga03G0923	Chr03	20011226	20011645	+	IR	,20011461^20011595-
Ga03G0923	Chr03	20011461	20011759	+	SE	,20011595-20011645^
Ga03G0923	Chr03	20014316	20014712	+	SE	,20014404-20014628^
Ga03G0933	Chr03	20532779	20533044	-	IR	,20532992^20532905-
Ga03G0937	Chr03	20817556	20818808	+	SE	,20817624-20817710^
Ga03G0938	Chr03	20820621	20821054	+	IR	,20820773^20820851-
Ga03G0942	Chr03	21419097	21421228	-	Complex	21420523-21420438^21420314-21419832^21419656-,21420136-
Ga03G0942	Chr03	21419832	21420314	-	IR	,21420003^21419935-
Ga03G0949	Chr03	22049211	22050664	-	IR	,22049427^22049358-
Ga03G0951	Chr03	22071064	22071277	+	IR	,22071141^22071227-
Ga03G0959	Chr03	22508134	22509409	-	SE	,22508770-22508573^
Ga03G0975	Chr03	24872557	24873460	+	Complex	24872725^,24873213^24873314-24873391^
Ga03G0975	Chr03	24872557	24873460	+	A5SS	24872725^,24873213^
Ga03G0975	Chr03	24874425	24874624	+	IR	,24874486^24874531-
Ga03G0975	Chr03	24873213	24873460	+	SE	,24873314-24873391^
Ga03G0990	Chr03	27356065	27356404	+	SE	,27356155-27356216^
Ga03G0992	Chr03	27612790	27614659	+	Complex	27613687-27614152^,27613698-27614215^
Ga03G0992	Chr03	27612368	27612579	+	A3SS	27612493-,27612519-
Ga03G0992	Chr03	27615929	27616445	+	A5SS	27616179^,27616264^
Ga03G0992	Chr03	27615202	27615929	+	SE	,27615404-27615455^
Ga03G0993	Chr03	27627417	27627623	+	A5SS	27627496^,27627540^
Ga03G0995	Chr03	27859608	27859827	+	A3SS	27859702-,27859716-
Ga03G0995	Chr03	27859608	27859827	+	A3SS	27859716-,27859727-
Ga03G0995	Chr03	27859608	27859827	+	A3SS	27859702-,27859727-
Ga03G0995	Chr03	27858169	27858504	+	IR	,27858347^27858416-
Ga03G0996	Chr03	27991788	27992401	+	IR	,27992040^27992248-
Ga03G1003	Chr03	29689729	29691380	-	A3SS	29690287-,29690273-
Ga03G1017	Chr03	30764347	30764775	+	IR	,30764497^30764572-
Ga03G1019	Chr03	30854658	30855565	+	A3SS	30855459-,30855508-
Ga03G1020	Chr03	31048458	31049022	+	A3SS	31048913-,31048930-
Ga03G1027	Chr03	31866165	31869967	-	SE	,31867751-31867698^
Ga03G1029	Chr03	32003778	32004267	-	A5SS	32004124^,32004087^
Ga03G1035	Chr03	32662847	32663250	-	Complex	32663148^32662947-,32663105^32663017-
Ga03G1035	Chr03	32663250	32663870	-	A5SS	32663817^,32663785^
Ga03G1038	Chr03	33287936	33288460	-	IR	,33288262^33288169-
Ga03G1040	Chr03	33579542	33580202	-	SE	,33579796-33579755^
Ga03G1043	Chr03	34842109	34842262	+	A5SS	34842170^,34842174^
Ga03G1046	Chr03	35020502	35020790	+	A3SS	35020604-,35020621-
Ga03G1046	Chr03	35019176	35019970	+	SE	,35019670-35019767^
Ga03G1049	Chr03	35139351	35139498	-	A3SS	35139418-,35139405-
Ga03G1052	Chr03	36019103	36023261	+	SE	,36019907-36020380^
Ga03G1054	Chr03	36166526	36167270	+	IR	,36166949^36167158-
Ga03G1061	Chr03	36905944	36907191	-	A3SS	36906850-,36906616-
Ga03G1061	Chr03	36907191	36907606	-	IR	,36907537^36907460-
Ga03G1062	Chr03	37246000	37246207	+	IR	,37246066^37246151-
Ga03G1066	Chr03	37963862	37964064	-	IR	,37963986^37963907-
Ga03G1072	Chr03	38295129	38295877	-	SE	,38295502-38295406^
Ga03G1074	Chr03	38589408	38589773	-	SE	,38589561-38589517^
Ga03G1080	Chr03	39285797	39286048	-	IR	,39285955^39285870-
Ga03G1080	Chr03	39287898	39288623	-	SE	,39288270-39288098^
Ga03G1090	Chr03	40005887	40006084	+	A3SS	40005968-,40006015-
Ga03G1090	Chr03	40013050	40013215	+	A3SS	40013094-,40013134-
Ga03G1092	Chr03	40306628	40306975	+	A5SS	40306801^,40306808^
Ga03G1096	Chr03	41195011	41195223	-	A3SS	41195191-,41195135-
Ga03G1097	Chr03	41274211	41275606	+	SE	,41274527-41274658^
Ga03G1099	Chr03	41389725	41390162	+	IR	,41389864^41389943-
Ga03G1100	Chr03	41499331	41499635	-	A3SS	41499550-,41499509-
Ga03G1107	Chr03	42378677	42378916	+	A5SS	42378801^,42378843^
Ga03G1111	Chr03	43431590	43431825	-	A3SS	43431733-,43431727-
Ga03G1111	Chr03	43431590	43431825	-	A3SS	43431745-,43431733-
Ga03G1111	Chr03	43431590	43431825	-	A3SS	43431745-,43431727-
Ga03G1111	Chr03	43431148	43431590	-	A3SS	43431227-,43431218-
Ga03G1115	Chr03	46578163	46579252	-	SE	,46578953-46578725^
Ga03G1116	Chr03	46583575	46584654	-	A5SS	46584402^,46584397^
Ga03G1116	Chr03	46582345	46583526	-	SE	,46583209-46583142^
Ga03G1124	Chr03	48410236	48410947	+	A3SS	48410421-,48410478-
Ga03G1127	Chr03	49063288	49064378	+	A5SS	49063752^,49063767^
Ga03G1127	Chr03	49063288	49064378	+	A5SS	49063767^,49063770^
Ga03G1127	Chr03	49063288	49064378	+	A5SS	49063752^,49063770^
Ga03G1127	Chr03	49055857	49056197	+	SE	,49056000-49056079^
Ga03G1130	Chr03	49447185	49447822	-	A5SS	49447704^,49447703^
Ga03G1130	Chr03	49446855	49447185	-	A5SS	49446940^,49446939^
Ga03G1141	Chr03	50762002	50762532	-	A3SS	50762060-,50762052-
Ga03G1151	Chr03	51867852	51868019	-	A3SS	51867943-,51867934-
Ga03G1153	Chr03	52094890	52096876	+	IR	,52095587^52095623-
Ga03G1158	Chr03	52395274	52395492	+	A3SS	52395380-,52395402-
Ga03G1181	Chr03	57957024	57957483	-	Complex	57957409-,57957360-57957224^57957135-
Ga03G1181	Chr03	57957224	57957483	-	A3SS	57957409-,57957360-
Ga03G1183	Chr03	58980487	58981629	+	IR	,58980665^58981510-
Ga03G1185	Chr03	59280731	59281319	-	SE	,59281058-59280976^
Ga03G1199	Chr03	60892896	60893376	-	A3SS	60893073-,60893028-
Ga03G1202	Chr03	61064498	61065323	-	IR	,61065018^61064601-
Ga03G1214	Chr03	63233094	63233618	+	SE	,63233211-63233294^
Ga03G1223	Chr03	64263996	64264217	-	A5SS	64264119^,64264083^
Ga03G1224	Chr03	64324803	64326359	-	Complex	,64325763-64325675^64325514-64325400^
Ga03G1224	Chr03	64324112	64324653	-	A3SS	64324218-,64324194-
Ga03G1224	Chr03	64322942	64324112	-	SE	,64323731-64323636^
Ga03G1230	Chr03	65098083	65098403	+	A5SS	65098185^,65098303^
Ga03G1233	Chr03	65177507	65177976	-	IR	,65177804^65177695-
Ga03G1233	Chr03	65176456	65177371	-	IR	,65177255^65176540-
Ga03G1237	Chr03	65501118	65501610	-	A3SS	65501291-,65501272-
Ga03G1238	Chr03	65711803	65712676	-	A3SS	65711917-,65711891-
Ga03G1243	Chr03	66188692	66190342	+	IR	,66190109^66190201-
Ga03G1244	Chr03	66279481	66280858	-	A3SS	66279779-,66279610-
Ga03G1244	Chr03	66275706	66275976	-	A3SS	66275895-,66275862-
Ga03G1247	Chr03	68523484	68524768	-	A3SS	68524691-,68524446-
Ga03G1247	Chr03	68523484	68524877	-	IR	,68524768^68524691-
Ga03G1247	Chr03	68522174	68522488	-	IR	,68522350^68522316-
Ga03G1248	Chr03	68708907	68709245	+	A3SS	68708978-,68708996-
Ga03G1248	Chr03	68709323	68712326	+	IR	,68711910^68711993-
Ga03G1260	Chr03	69696862	69698918	+	Complex	69697575^69698383-,69697630^69698300-
Ga03G1267	Chr03	70199509	70200194	-	Complex	70200038^70199942-,70199835^70199765-
Ga03G1267	Chr03	70199835	70200194	-	IR	,70200038^70199942-
Ga03G1267	Chr03	70199509	70199942	-	IR	,70199835^70199765-
Ga03G1269	Chr03	70437247	70437553	-	A3SS	70437354-,70437322-
Ga03G1270	Chr03	70488222	70488463	-	IR	,70488380^70488295-
Ga03G1272	Chr03	70540045	70540449	+	A3SS	70540195-,70540226-
Ga03G1273	Chr03	70555295	70556194	-	A5SS	70555865^,70555855^
Ga03G1273	Chr03	70555295	70555855	-	SE	,70555462-70555388^
Ga03G1277	Chr03	71379480	71379730	+	A5SS	71379556^,71379573^
Ga03G1284	Chr03	73083230	73085141	-	Complex	73085022^73083348-,73085018^73083341-
Ga03G1288	Chr03	73393176	73393489	+	A3SS	73393365-,73393374-
Ga03G1288	Chr03	73396007	73396230	+	IR	,73396060^73396156-
Ga03G1297	Chr03	74135297	74135486	+	IR	,74135351^74135439-
Ga03G1302	Chr03	74721042	74721861	+	A3SS	74721657-,74721743-
Ga03G1310	Chr03	75557056	75557785	+	A5SS	75557191^,75557203^
Ga03G1313	Chr03	75741136	75742106	-	A3SS	75741310-,75741214-
Ga03G1318	Chr03	75971761	75972881	-	A3SS	75971859-,75971852-
Ga03G1318	Chr03	75970734	75971761	-	SE	,75971658-75971530^
Ga03G1322	Chr03	76386348	76387829	+	A3SS	76387179-,76387227-
Ga03G1333	Chr03	77928774	77929648	-	Complex	77929444-77929352^,77929434-77929357^
Ga03G1333	Chr03	77941405	77941976	-	A3SS	77941455-,77941452-
Ga03G1333	Chr03	77929357	77929648	-	A3SS	77929444-,77929434-
Ga03G1333	Chr03	77928774	77929444	-	A5SS	77929357^,77929352^
Ga03G1334	Chr03	78698171	78698708	+	IR	,78698308^78698389-
Ga03G1345	Chr03	81571290	81571586	-	IR	,81571527^81571452-
Ga03G1346	Chr03	81572902	81574305	-	A3SS	81574213-,81574131-
Ga03G1347	Chr03	81576953	81577198	-	A3SS	81577105-,81577100-
Ga03G1358	Chr03	82283278	82283563	-	A3SS	82283482-,82283462-
Ga03G1358	Chr03	82283278	82283815	-	IR	,82283563^82283462-
Ga03G1358	Chr03	82283278	82283815	-	IR	,82283563^82283482-
Ga03G1360	Chr03	82412950	82413392	+	IR	,82413143^82413221-
Ga03G1361	Chr03	82415535	82415822	-	A5SS	82415640^,82415628^
Ga03G1361	Chr03	82417474	82418522	-	IR	,82418451^82418379-
Ga03G1361	Chr03	82415822	82417474	-	SE	,82416174-82416109^
Ga03G1367	Chr03	83197743	83197964	-	A3SS	83197822-,83197783-
Ga03G1367	Chr03	83197507	83197644	-	A5SS	83197609^,83197589^
Ga03G1371	Chr03	83577249	83577451	+	A5SS	83577350^,83577366^
Ga03G1387	Chr03	88838556	88839004	+	IR	,88838735^88838823-
Ga03G1388	Chr03	88984136	88984663	+	IR	,88984379^88984470-
Ga03G1397	Chr03	90149483	90150010	+	Complex	90149735-90149850^,90149765-90149832^
Ga03G1407	Chr03	91088408	91089062	-	IR	,91088634^91088541-
Ga03G1420	Chr03	91309721	91309933	+	IR	,91309777^91309859-
Ga03G1423	Chr03	91332761	91334685	-	Complex	91334467^91334369-91333967^91333867-,91333786^91333659-
Ga03G1423	Chr03	91334986	91335544	-	A5SS	91335079^,91335074^
Ga03G1439	Chr03	91983341	91984607	-	A5SS	91984396^,91984350^
Ga03G1442	Chr03	92210211	92210602	+	IR	,92210355^92210449-
Ga03G1446	Chr03	92298317	92298577	+	A3SS	92298470-,92298474-
Ga03G1446	Chr03	92299022	92300527	+	SE	,92299915-92299967^
Ga03G1449	Chr03	92628275	92630980	-	Complex	92628944-92628906^92628793-,92628788-
Ga03G1449	Chr03	92628275	92630980	-	A3SS	92628793-,92628788-
Ga03G1449	Chr03	92628793	92630980	-	SE	,92628944-92628906^
Ga03G1457	Chr03	94181951	94182319	-	IR	,94182178^94182100-
Ga03G1459	Chr03	94286958	94287911	+	A3SS	94287041-,94287662-
Ga03G1459	Chr03	94284675	94285074	+	IR	,94284855^94284932-
Ga03G1460	Chr03	94321098	94321280	+	A3SS	94321211-,94321217-
Ga03G1468	Chr03	94541662	94541878	+	IR	,94541706^94541801-
Ga03G1470	Chr03	94610418	94611797	-	A5SS	94611122^,94611099^
Ga03G1470	Chr03	94607822	94607993	-	A5SS	94607913^,94607906^
Ga03G1483	Chr03	95233322	95233615	-	A3SS	95233416-,95233401-
Ga03G1483	Chr03	95229764	95230326	-	A5SS	95230241^,95230233^
Ga03G1489	Chr03	95553145	95553658	+	A3SS	95553259-,95553269-
Ga03G1489	Chr03	95552617	95553059	+	A5SS	95552726^,95552734^
Ga03G1490	Chr03	95725983	95727215	+	A3SS	95726665-,95727090-
Ga03G1491	Chr03	95802396	95803262	-	A3SS	95802672-,95802631-
Ga03G1491	Chr03	95803677	95804217	-	A5SS	95803881^,95803810^
Ga03G1500	Chr03	96684739	96684955	-	IR	,96684882^96684781-
Ga03G1504	Chr03	96920651	96922310	-	A3SS	96921043-,96920937-
Ga03G1507	Chr03	97146941	97148210	+	Complex	97147058-97147328^97147584-,97147243-
Ga03G1507	Chr03	97146941	97148210	+	A3SS	97147058-,97147243-
Ga03G1507	Chr03	97147058	97148210	+	IR	,97147328^97147584-
Ga03G1524	Chr03	97931245	97933206	-	IR	,97931986^97931548-
Ga03G1531	Chr03	98500963	98501273	-	A5SS	98501111^,98501072^
Ga03G1531	Chr03	98497874	98498234	-	IR	,98498132^98498012-
Ga03G1539	Chr03	99183225	99184633	+	A5SS	99183342^,99183390^
Ga03G1543	Chr03	99897568	99899431	-	A3SS	99898766-,99898688-
Ga03G1550	Chr03	100324630	100326550	-	Complex	,100326346^100326251-100325836^100325735-100325482^100325392-100325340^100325235-
Ga03G1550	Chr03	100326640	100326861	-	IR	,100326787^100326710-
Ga03G1556	Chr03	100498229	100498674	+	IR	,100498483^100498634-
Ga03G1561	Chr03	101731099	101731284	-	A3SS	101731191-,101731167-
Ga03G1561	Chr03	101730465	101731284	-	SE	,101731191-101731099^
Ga03G1561	Chr03	101730465	101731284	-	SE	,101731167-101731099^
Ga03G1562	Chr03	102221946	102222449	+	A3SS	102222332-,102222348-
Ga03G1562	Chr03	102223708	102224440	+	A5SS	102223821^,102223888^
Ga03G1568	Chr03	103346200	103346483	-	A3SS	103346310-,103346291-
Ga03G1573	Chr03	103647891	103649735	+	A3SS	103649547-,103649629-
Ga03G1578	Chr03	103965096	103965391	+	IR	,103965201^103965308-
Ga03G1580	Chr03	104252027	104253384	+	Complex	104252864-104252963^104253052-,104252964-104253051^104253221-
Ga03G1580	Chr03	104252027	104253221	+	Complex	104252864-104252963^104253052-104253117^,104252964-104253051^
Ga03G1580	Chr03	104253052	104253384	+	IR	,104253117^104253221-
Ga03G1580	Chr03	104250964	104251872	+	SE	,104251338-104251390^
Ga03G1582	Chr03	104398248	104398566	+	IR	,104398373^104398440-
Ga03G1583	Chr03	104434859	104435733	+	A3SS	104435608-,104435614-
Ga03G1586	Chr03	104487764	104489178	+	IR	,104488117^104488236-
Ga03G1587	Chr03	104532220	104532714	-	IR	,104532552^104532465-
Ga03G1588	Chr03	104575322	104575955	+	Complex	104575406-104575438^104575541-,104575411-
Ga03G1588	Chr03	104575322	104575438	+	A3SS	104575406-,104575411-
Ga03G1588	Chr03	104575411	104575955	+	IR	,104575438^104575541-
Ga03G1589	Chr03	104638522	104639566	-	Complex	104638952^104638870-,104638799^104638722-
Ga03G1592	Chr03	104790574	104791286	-	A3SS	104790677-,104790634-
Ga03G1593	Chr03	104795431	104797366	+	A3SS	104797226-,104797284-
Ga03G1594	Chr03	104909478	104909801	+	Complex	104909605^104909709-,104909628^104909717-
Ga03G1594	Chr03	104916868	104917113	+	A5SS	104916972^,104917034^
Ga03G1613	Chr03	106814669	106815739	-	IR	,106815400^106815269-
Ga03G1615	Chr03	106924590	106926087	-	A3SS	106924794-,106924741-
Ga03G1615	Chr03	106927273	106928001	-	SE	,106927517-106927398^
Ga03G1634	Chr03	107882242	107882440	-	A5SS	107882353^,107882349^
Ga03G1636	Chr03	108070678	108071746	+	Complex	108070712^108070889-,108071478^108071593-
Ga03G1636	Chr03	108074201	108075778	+	A5SS	108075653^,108075664^
Ga03G1639	Chr03	108275359	108276436	-	IR	,108275997^108275472-
Ga03G1645	Chr03	108536033	108536265	-	A5SS	108536150^,108536126^
Ga03G1650	Chr03	108628083	108628544	-	SE	,108628448-108628412^
Ga03G1651	Chr03	108716774	108717131	-	A5SS	108717071^,108716988^
Ga03G1651	Chr03	108715826	108716484	-	IR	,108716379^108716273-
Ga03G1652	Chr03	108727548	108727806	+	IR	,108727597^108727774-
Ga03G1662	Chr03	109109205	109110423	-	IR	,109110100^109109209-
Ga03G1666	Chr03	109486992	109487206	+	IR	,109487066^109487174-
Ga03G1666	Chr03	109487579	109488768	+	SE	,109488048-109488113^
Ga03G1673	Chr03	110301432	110302004	+	A3SS	110301868-,110301882-
Ga03G1681	Chr03	111744438	111745310	+	A3SS	111745088-,111745094-
Ga03G1683	Chr03	111843002	111846581	+	A3SS	111843444-,111843514-
Ga03G1689	Chr03	112191404	112191889	-	A5SS	112191613^,112191607^
Ga03G1689	Chr03	112190024	112190454	-	A5SS	112190303^,112190110^
Ga03G1694	Chr03	113092876	113093430	-	SE	,113093332-113093099^
Ga03G1696	Chr03	113322440	113322658	-	IR	,113322582^113322497-
Ga03G1714	Chr03	113946517	113947139	+	A3SS	113947018-,113947027-
Ga03G1714	Chr03	113948495	113949211	+	A5SS	113948636^,113948659^
Ga03G1714	Chr03	113948495	113949211	+	A5SS	113948571^,113948659^
Ga03G1714	Chr03	113948495	113949211	+	A5SS	113948571^,113948636^
Ga03G1716	Chr03	114148875	114149102	+	A3SS	114149010-,114149023-
Ga03G1716	Chr03	114150499	114151639	+	A5SS	114150590^,114150609^
Ga03G1717	Chr03	114183560	114184021	+	A5SS	114183802^,114183892^
Ga03G1718	Chr03	114238662	114239287	-	A3SS	114238830-,114238796-
Ga03G1718	Chr03	114238130	114238437	-	A3SS	114238350-,114238241-
Ga03G1719	Chr03	114328103	114328605	+	A3SS	114328431-,114328433-
Ga03G1720	Chr03	114333277	114334036	-	SE	,114333472-114333373^
Ga03G1722	Chr03	114347443	114348293	-	A3SS	114348205-,114348150-
Ga03G1729	Chr03	114572730	114572903	-	A5SS	114572820^,114572790^
Ga03G1729	Chr03	114572193	114572548	-	IR	,114572443^114572354-
Ga03G1733	Chr03	114635831	114636782	+	Complex	114635892^114636454-114636671^,114635901^114636433-114636665^
Ga03G1737	Chr03	114745502	114745929	+	A3SS	114745744-,114745750-
Ga03G1737	Chr03	114744673	114745003	+	SE	,114744767-114744888^
Ga03G1743	Chr03	114896576	114897232	-	Complex	114897080^114896961-,114897066^114896942-
Ga03G1749	Chr03	115037899	115038111	+	A3SS	115038047-,115038050-
Ga03G1749	Chr03	115037899	115038111	+	A3SS	115037977-,115038047-
Ga03G1749	Chr03	115037899	115038111	+	A3SS	115037977-,115038050-
Ga03G1754	Chr03	115109915	115110496	+	IR	,115110185^115110376-
Ga03G1761	Chr03	115393044	115397783	-	Complex	115397727^115397638-,115397276^115396412-
Ga03G1761	Chr03	115393044	115397783	-	Complex	115397721^115397638-,115397276^115396412-
Ga03G1761	Chr03	115397638	115397783	-	A5SS	115397727^,115397721^
Ga03G1769	Chr03	115658748	115660138	-	SE	,115659991-115659532^
Ga03G1791	Chr03	117323071	117323268	-	A3SS	117323170-,117323157-
Ga03G1791	Chr03	117324667	117326691	-	IR	,117326285^117325708-
Ga03G1795	Chr03	117485255	117488441	+	A5SS	117486858^,117486871^
Ga03G1796	Chr03	117569317	117569780	+	IR	,117569526^117569611-
Ga03G1801	Chr03	117781958	117782328	+	SE	,117782153-117782218^
Ga03G1811	Chr03	118192693	118195123	-	IR	,118193999^118193753-
Ga03G1826	Chr03	119314392	119315331	-	Complex	119314884-119314495^119314455-,119314874-
Ga03G1826	Chr03	119314495	119315331	-	A3SS	119314884-,119314874-
Ga03G1826	Chr03	119315331	119316158	-	IR	,119315549^119315501-
Ga03G1826	Chr03	119314392	119314874	-	IR	,119314495^119314455-
Ga03G1826	Chr03	119313423	119313873	-	IR	,119313790^119313698-
Ga03G1826	Chr03	119312342	119312742	-	IR	,119312635^119312465-
Ga03G1826	Chr03	119311776	119312230	-	IR	,119312144^119311996-
Ga03G1826	Chr03	119313873	119314118	-	SE	,119314050-119313995^
Ga03G1835	Chr03	119823651	119823935	-	A3SS	119823704-,119823694-
Ga03G1838	Chr03	119951678	119952325	-	IR	,119951855^119951819-
Ga03G1844	Chr03	120125351	120126380	-	SE	,120126205-120126116^
Ga03G1846	Chr03	120182739	120183522	-	A3SS	120182981-,120182964-
Ga03G1857	Chr03	120511887	120512109	-	IR	,120512063^120511975-
Ga03G1860	Chr03	120553912	120554194	-	IR	,120554076^120553967-
Ga03G1860	Chr03	120554989	120555959	-	SE	,120555307-120555282^
Ga03G1860	Chr03	120552381	120552713	-	SE	,120552612-120552538^
Ga03G1871	Chr03	120753067	120753341	-	A3SS	120753228-,120753219-
Ga03G1872	Chr03	120784824	120784951	+	A3SS	120784897-,120784936-
Ga03G1872	Chr03	120782267	120782514	+	IR	,120782373^120782463-
Ga03G1872	Chr03	120784733	120784951	+	IR	,120784824^120784897-
Ga03G1872	Chr03	120784733	120784951	+	IR	,120784824^120784936-
Ga03G1880	Chr03	120956188	120956482	-	A3SS	120956297-,120956289-
Ga03G1882	Chr03	121042006	121045034	+	SE	,121042894-121044941^
Ga03G1885	Chr03	121158469	121160048	-	Complex	121159440-121159207^121159116-,121159392-
Ga03G1889	Chr03	121672410	121672549	-	A3SS	121672466-,121672447-
Ga03G1892	Chr03	121792261	121792859	+	A3SS	121792638-,121792652-
Ga03G1896	Chr03	122044074	122044977	-	A3SS	122044115-,122044098-
Ga03G1907	Chr03	122659399	122659715	+	A3SS	122659493-,122659496-
Ga03G1923	Chr03	122906529	122906954	-	A3SS	122906690-,122906681-
Ga03G1926	Chr03	122945753	122947275	-	A3SS	122946340-,122946336-
Ga03G1930	Chr03	123061924	123062497	-	A3SS	123062314-,123062282-
Ga03G1930	Chr03	123061924	123062679	-	IR	,123062497^123062314-
Ga03G1930	Chr03	123061924	123062679	-	IR	,123062497^123062282-
Ga03G1992	Chr03	125243266	125244142	-	A5SS	125243696^,125243386^
Ga03G2004	Chr03	125519613	125519865	+	SE	,125519706-125519762^
Ga03G2009	Chr03	125571720	125572026	-	SE	,125571887-125571831^
Ga03G2011	Chr03	125598014	125598321	-	A5SS	125598213^,125598133^
Ga03G2011	Chr03	125588602	125589062	-	SE	,125588924-125588814^
Ga03G2029	Chr03	126200228	126200631	+	IR	,126200323^126200435-
Ga03G2035	Chr03	126367583	126370149	-	IR	,126369810^126369540-
Ga03G2037	Chr03	126430907	126432058	-	IR	,126431179^126431098-
Ga03G2038	Chr03	126435050	126436213	-	Complex	126435772^126435695-,126435421^126435333-
Ga03G2038	Chr03	126435050	126436213	-	IR	,126435421^126435333-
Ga03G2038	Chr03	126435050	126436213	-	IR	,126435772^126435695-
Ga03G2043	Chr03	126572038	126572292	+	IR	,126572142^126572213-
Ga03G2049	Chr03	126835255	126836217	-	A3SS	126835502-,126835493-
Ga03G2053	Chr03	126928217	126929034	+	A3SS	126928536-,126928550-
Ga03G2063	Chr03	127212416	127213374	+	Complex	127212635^127213141-,127212679^127213127-
Ga03G2063	Chr03	127212635	127213374	+	A3SS	127213127-,127213141-
Ga03G2063	Chr03	127212416	127213127	+	A5SS	127212635^,127212679^
Ga03G2083	Chr03	127525501	127526310	+	Complex	,127525604-127525717^127525801-127525908^127525998-127526150^
Ga03G2088	Chr03	127611583	127612340	-	IR	,127611769^127611736-
Ga03G2088	Chr03	127609334	127609788	-	SE	,127609629-127609530^
Ga03G2093	Chr03	127713273	127713793	+	A3SS	127713409-,127713427-
Ga03G2095	Chr03	127755413	127757064	+	A3SS	127756908-,127756927-
Ga03G2102	Chr03	127862411	127862988	-	A5SS	127862862^,127862810^
Ga03G2109	Chr03	128196532	128198200	+	A3SS	128197719-,128197852-
Ga03G2112	Chr03	128211293	128213562	+	IR	,128211602^128212074-
Ga03G2114	Chr03	128272579	128273101	+	A5SS	128272956^,128272991^
Ga03G2117	Chr03	128300414	128305132	-	Complex	128304264^128302669-128302345^,128304116^
Ga03G2117	Chr03	128300414	128304116	-	SE	,128302669-128302345^
Ga03G2120	Chr03	128356661	128357991	-	IR	,128357431^128357149-
Ga03G2122	Chr03	128362610	128363185	-	SE	,128362986-128362916^
Ga03G2142	Chr03	128648063	128648519	+	SE	,128648245-128648322^
Ga03G2147	Chr03	128679232	128680617	-	A3SS	128679692-,128679688-
Ga03G2148	Chr03	128720408	128720601	+	IR	,128720480^128720554-
Ga03G2151	Chr03	128815605	128816072	+	IR	,128815748^128815873-
Ga03G2159	Chr03	129083527	129083918	+	IR	,129083694^129083793-
Ga03G2164	Chr03	129104322	129105521	-	Complex	,129105123^129105040-129104612^129104531-
Ga03G2166	Chr03	129124682	129126027	-	Complex	,129125154-129125085^129124972-129124854^
Ga03G2166	Chr03	129124854	129125154	-	IR	,129125085^129124972-
Ga03G2166	Chr03	129124682	129126027	-	SE	,129125154-129124854^
Ga03G2185	Chr03	129490984	129492073	+	IR	,129491196^129491729-
Ga03G2189	Chr03	129531218	129531430	-	A3SS	129531352-,129531343-
Ga03G2189	Chr03	129530077	129531218	-	A3SS	129530483-,129530453-
Ga03G2190	Chr03	129566491	129567029	-	IR	,129566817^129566691-
Ga03G2190	Chr03	129565251	129565956	-	IR	,129565833^129565748-
Ga03G2190	Chr03	129564472	129565034	-	IR	,129564993^129564912-
Ga03G2200	Chr03	129733279	129733471	-	A3SS	129733400-,129733378-
Ga03G2206	Chr03	129835859	129836400	-	A5SS	129836164^,129836148^
Ga03G2206	Chr03	129835577	129835859	-	IR	,129835779^129835684-
Ga03G2208	Chr03	129913891	129914683	+	A3SS	129914545-,129914565-
Ga03G2208	Chr03	129919478	129920514	+	A3SS	129920385-,129920408-
Ga03G2209	Chr03	129926960	129927351	+	IR	,129927065^129927146-
Ga03G2220	Chr03	130069306	130070247	-	A3SS	130069387-,130069372-
Ga03G2224	Chr03	130108049	130108302	-	IR	,130108207^130108120-
Ga03G2230	Chr03	130155464	130156314	+	IR	,130155594^130155726-
Ga03G2233	Chr03	130177495	130177663	-	A3SS	130177566-,130177561-
Ga03G2237	Chr03	130203595	130204303	-	A5SS	130204184^,130204148^
Ga03G2237	Chr03	130200298	130200738	-	SE	,130200633-130200574^
Ga03G2264	Chr03	130686015	130686253	+	A3SS	130686154-,130686164-
Ga03G2270	Chr03	130833232	130833791	-	SE	,130833692-130833570^
Ga03G2270	Chr03	130830106	130830818	-	SE	,130830276-130830214^
Ga03G2273	Chr03	130855176	130855439	-	A5SS	130855337^,130855270^
Ga03G2284	Chr03	131017614	131018162	+	IR	,131017964^131018006-
Ga03G2288	Chr03	131071376	131071881	-	IR	,131071579^131071506-
Ga03G2288	Chr03	131069467	131070811	-	IR	,131070754^131069552-
Ga03G2294	Chr03	131135354	131135645	-	A5SS	131135461^,131135442^
Ga03G2294	Chr03	131135168	131135645	-	IR	,131135442^131135354-
Ga03G2294	Chr03	131135168	131135645	-	IR	,131135461^131135354-
Ga03G2298	Chr03	131178263	131179449	+	A3SS	131178755-,131178761-
Ga03G2298	Chr03	131181180	131181569	+	IR	,131181214^131181413-
Ga03G2310	Chr03	131306379	131307342	-	SE	,131307254-131307207^
Ga03G2314	Chr03	131334276	131335388	-	A5SS	131335326^,131335308^
Ga03G2331	Chr03	131683556	131684059	+	A5SS	131683673^,131683805^
Ga03G2336	Chr03	131753497	131753937	-	A3SS	131753661-,131753639-
Ga03G2337	Chr03	131759009	131759985	-	SE	,131759314-131759192^
Ga03G2339	Chr03	131894026	131894849	-	Complex	131894366-131894304^131894214-,131894187-
Ga03G2341	Chr03	131925066	131925336	+	Complex	131925140^131925222-,131925162^131925248-
Ga03G2341	Chr03	131924901	131925140	+	A3SS	131925047-,131925066-
Ga03G2341	Chr03	131928450	131928689	+	A3SS	131928517-,131928525-
Ga03G2344	Chr03	131949863	131950170	+	IR	,131949949^131950037-
Ga03G2344	Chr03	131951014	131951311	+	IR	,131951106^131951197-
Ga03G2356	Chr03	132173729	132173938	-	A5SS	132173846^,132173830^
Ga03G2358	Chr03	132193596	132194364	-	SE	,132194192-132193811^
Ga03G2365	Chr03	132267236	132267846	+	SE	,132267571-132267634^
Ga03G2384	Chr03	132410771	132410968	-	A3SS	132410889-,132410850-
Ga03G2387	Chr03	132476089	132476426	+	A3SS	132476258-,132476330-
Ga03G2389	Chr03	132487757	132488491	-	SE	,132487893-132487850^
Ga03G2391	Chr03	132501165	132501430	-	A5SS	132501258^,132501237^
Ga03G2392	Chr03	132508155	132508723	-	A3SS	132508492-,132508487-
Ga03G2393	Chr03	132520113	132520410	+	A3SS	132520200-,132520241-
Ga03G2397	Chr03	132546517	132546940	+	A3SS	132546858-,132546862-
Ga03G2399	Chr03	132567186	132568151	-	SE	,132567688-132567608^
Ga03G2409	Chr03	132661954	132662740	+	A3SS	132662367-,132662379-
Ga03G2410	Chr03	132666428	132666879	+	A5SS	132666622^,132666762^
Ga03G2415	Chr03	132697607	132698888	-	Complex	132698541^132698467-132698054^132697966-,132697803^132697734-
Ga03G2416	Chr03	132718366	132720964	+	A5SS	132718454^,132718531^
Ga03G2420	Chr03	132734370	132735180	-	SE	,132734858-132734751^
Ga03G2421	Chr03	132744434	132744735	-	SE	,132744639-132744538^
Ga03G2422	Chr03	132774868	132777777	+	A3SS	132776467-,132776517-
Ga03G2439	Chr03	132954554	132955199	-	A3SS	132955116-,132955110-
Ga03G2439	Chr03	132955329	132955619	-	A5SS	132955450^,132955418^
Ga03G2440	Chr03	132973969	132974600	-	IR	,132974336^132974263-
Ga03G2447	Chr03	133056104	133056341	+	IR	,133056181^133056252-
Ga03G2448	Chr03	133060795	133061245	-	A3SS	133061160-,133061032-
Ga03G2448	Chr03	133059860	133060102	-	A3SS	133060023-,133059981-
Ga03G2452	Chr03	133104900	133105140	-	A3SS	133105037-,133104962-
Ga03G2457	Chr03	133145710	133146013	+	A5SS	133145756^,133145762^
Ga03G2461	Chr03	133193698	133193909	+	A3SS	133193811-,133193827-
Ga03G2462	Chr03	133209625	133210056	+	IR	,133209757^133209842-
Ga03G2465	Chr03	133225792	133228519	+	Complex	133226685^133226763-,133227421^133227459-
Ga03G2465	Chr03	133225792	133228519	+	Complex	133226685^133226763-,133227098^133227139-133227421^133227459-133227820^133227850-133228137^133228226-
Ga03G2465	Chr03	133225249	133225685	+	IR	,133225337^133225405-
Ga03G2467	Chr03	133227459	133228519	+	Complex	,133227820^133227850-133228137^133228226-
Ga03G2467	Chr03	133224695	133225138	+	IR	,133224840^133225072-
Ga03G2467	Chr03	133225792	133227421	+	IR	,133227098^133227139-
Ga03G2471	Chr03	133360002	133360537	-	A5SS	133360239^,133360211^
Ga03G2471	Chr03	133359190	133360002	-	IR	,133359892^133359756-
Ga03G2474	Chr03	133405485	133405677	+	IR	,133405556^133405648-
Ga03G2487	Chr03	133521224	133522812	+	A3SS	133522348-,133522360-
Ga03G2488	Chr03	133535560	133535812	+	A3SS	133535645-,133535665-
Ga03G2491	Chr03	133546598	133547523	+	SE	,133547287-133547402^
Ga03G2496	Chr03	133590108	133590234	+	A3SS	133590160-,133590178-
Ga03G2504	Chr03	133635211	133635618	+	IR	,133635437^133635502-
Ga03G2511	Chr03	133701117	133701293	-	A3SS	133701200-,133701191-
Ga03G2511	Chr03	133700655	133701117	-	A3SS	133701036-,133700782-
Ga03G2514	Chr03	133725434	133726368	+	IR	,133725600^133725680-
Ga03G2514	Chr03	133726944	133727515	+	IR	,133727388^133727465-
Ga03G2519	Chr03	133757453	133757851	-	A5SS	133757561^,133757528^
Ga03G2519	Chr03	133756213	133756324	-	IR	,133756292^133756217-
Ga03G2520	Chr03	133771434	133771992	-	IR	,133771686^133771593-
Ga03G2525	Chr03	133801695	133804026	-	A3SS	133803776-,133803075-
Ga03G2525	Chr03	133800294	133801323	-	IR	,133801298^133801100-
Ga03G2533	Chr03	133872330	133873300	+	A3SS	133873063-,133873091-
Ga03G2533	Chr03	133872330	133873394	+	SE	,133873091-133873300^
Ga03G2533	Chr03	133872330	133873394	+	SE	,133873063-133873300^
Ga03G2541	Chr03	133936132	133937261	-	A3SS	133936652-,133936578-
Ga03G2547	Chr03	133989202	133989638	+	A5SS	133989243^,133989251^
Ga03G2552	Chr03	134023091	134023495	+	Complex	,134023182-134023229^134023404-134023435^
Ga03G2552	Chr03	134025590	134026620	+	Complex	134026138-134026142^134026237-134026368^134026497-,134026173-134026380^134026491-
Ga03G2552	Chr03	134027601	134027861	+	IR	,134027708^134027798-
Ga03G2554	Chr03	134033827	134034097	+	IR	,134033915^134033992-
Ga03G2558	Chr03	134064833	134065805	+	A3SS	134065511-,134065559-
Ga03G2564	Chr03	134110676	134111043	-	IR	,134110905^134110813-
Ga03G2568	Chr03	134141185	134141619	+	A3SS	134141313-,134141512-
Ga03G2569	Chr03	134148359	134148579	-	IR	,134148503^134148415-
Ga03G2571	Chr03	134159394	134160161	-	Complex	134160091^134159542-,134160055^134159536-
Ga03G2573	Chr03	134183652	134183939	+	IR	,134183717^134183815-
Ga03G2575	Chr03	134194605	134195136	+	A5SS	134194664^,134194672^
Ga03G2592	Chr03	134305500	134305863	+	A5SS	134305770^,134305776^
Ga03G2617	Chr03	134449827	134449996	+	A3SS	134449933-,134449945-
Ga03G2618	Chr03	134455391	134457034	-	A3SS	134455590-,134455548-
Ga03G2621	Chr03	134474916	134475914	+	A3SS	134475812-,134475836-
Ga03G2623	Chr03	134486611	134486829	+	A3SS	134486709-,134486719-
Ga03G2623	Chr03	134484740	134484980	+	IR	,134484796^134484890-
Ga03G2635	Chr03	134560584	134560987	+	IR	,134560698^134560778-
Ga03G2642	Chr03	134602932	134603315	+	IR	,134602989^134603256-
Ga03G2647	Chr03	134640021	134641690	+	SE	,134640133-134640214^
Ga03G2649	Chr03	134657280	134657578	-	A3SS	134657350-,134657345-
Ga03G2649	Chr03	134655818	134656762	-	A3SS	134655946-,134655886-
Ga03G2683	Chr03	134867319	134867577	-	A3SS	134867412-,134867409-
Ga03G2687	Chr03	134931949	134932547	-	A3SS	134932462-,134932425-
Ga03G2687	Chr03	134932668	134934621	-	A5SS	134933692^,134932752^
Ga03G2692	Chr03	134971419	134971850	+	A3SS	134971594-,134971599-
Ga03G2694	Chr03	134982638	134983388	+	A3SS	134983177-,134983183-
Ga03G2701	Chr03	135027403	135027629	+	A5SS	135027460^,135027554^
Ga03G2701	Chr03	135023854	135025445	+	SE	,135024481-135024597^
Ga03G2701	Chr03	135025706	135027403	+	SE	,135026525-135026683^
Ga03G2705	Chr03	135050940	135051790	+	SE	,135051623-135051681^
Ga03G2709	Chr03	135073007	135073410	-	SE	,135073325-135073236^
Ga03G2732	Chr03	135193537	135193815	-	A3SS	135193604-,135193589-
Ga03G2738	Chr03	135232032	135232399	+	A5SS	135232198^,135232318^
Ga03G2759	Chr03	135369557	135370409	+	SE	,135370192-135370248^
Ga03G2767	Chr03	135411937	135412348	-	Complex	135412198-135412062^,135412112-135412035^
Ga03G2767	Chr03	135412062	135412348	-	A3SS	135412198-,135412112-
Ga03G2767	Chr03	135411937	135412112	-	A5SS	135412062^,135412035^
Ga03G2771	Chr03	135432391	135433244	+	SE	,135432799-135432824^
Ga03G2778	Chr03	135467131	135467630	-	IR	,135467430^135467346-
Ga03G2781	Chr03	135482689	135483631	+	A5SS	135483342^,135483354^
Ga03G2794	Chr03	135556416	135556627	-	A3SS	135556535-,135556529-
Ga04G0006	Chr04	114843	116450	-	Complex	116357^116305-,116040^115940-
Ga04G0006	Chr04	116561	116748	-	A3SS	116677-,116624-
Ga04G0011	Chr04	144466	145214	+	A3SS	144856-,144997-
Ga04G0016	Chr04	186726	187687	-	A5SS	187548^,187543^
Ga04G0017	Chr04	200059	200241	+	A3SS	200139-,200145-
Ga04G0023	Chr04	254199	256845	-	IR	,256644^256354-
Ga04G0041	Chr04	410226	410446	-	IR	,410372^410292-
Ga04G0044	Chr04	433285	434368	-	A3SS	433791-,433767-
Ga04G0047	Chr04	455454	457191	-	A3SS	455904-,455831-
Ga04G0048	Chr04	469962	470206	-	A3SS	470113-,470086-
Ga04G0050	Chr04	500694	501199	+	A3SS	501155-,501160-
Ga04G0059	Chr04	589527	590162	+	IR	,590022^590109-
Ga04G0064	Chr04	619041	619306	+	IR	,619137^619220-
Ga04G0065	Chr04	621443	621691	-	SE	,621595-621525^
Ga04G0069	Chr04	638752	639474	-	Complex	639424^639333-639232^638989-,639263^638999-
Ga04G0069	Chr04	638752	639333	-	Complex	639263^638999-,639232^638989-
Ga04G0069	Chr04	639263	639474	-	IR	,639424^639333-
Ga04G0078	Chr04	711873	712535	+	Complex	712058-712269^712374-,712148-
Ga04G0078	Chr04	711044	711365	+	A3SS	711225-,711334-
Ga04G0124	Chr04	1278334	1280088	+	Complex	1279142^1279188-,1279302^1279378-
Ga04G0129	Chr04	1313137	1314750	+	A3SS	1314438-,1314441-
Ga04G0137	Chr04	1357238	1358623	-	Complex	1357948-1357780^1357456-,1357304-
Ga04G0138	Chr04	1410240	1411076	-	A3SS	1410443-,1410408-
Ga04G0138	Chr04	1409609	1410240	-	SE	,1409914-1409708^
Ga04G0156	Chr04	1699438	1700715	-	SE	,1700499-1700331^
Ga04G0172	Chr04	1968189	1968454	-	A3SS	1968324-,1968279-
Ga04G0172	Chr04	1968454	1968760	-	IR	,1968695^1968623-
Ga04G0174	Chr04	1983093	1986272	+	IR	,1985810^1985991-
Ga04G0185	Chr04	2238794	2240486	+	Complex	2238964^2240369-,2239006^2239369-2239464^2239638-2239783^2240000-2240214^2240317-
Ga04G0185	Chr04	2240000	2240317	+	A5SS	2240214^,2240219^
Ga04G0204	Chr04	2628607	2629082	+	IR	,2628692^2628772-
Ga04G0205	Chr04	2636957	2638041	+	A3SS	2637873-,2637885-
Ga04G0206	Chr04	2641021	2642169	-	A5SS	2641970^,2641966^
Ga04G0206	Chr04	2642169	2642648	-	SE	,2642493-2642447^
Ga04G0213	Chr04	2674002	2675526	+	Complex	2674303^2674441-2674506^,2674510^
Ga04G0213	Chr04	2674441	2675526	+	A5SS	2674506^,2674510^
Ga04G0213	Chr04	2674002	2674510	+	IR	,2674303^2674441-
Ga04G0216	Chr04	2726083	2728167	-	Complex	2728057^2727613-,2727555^2726977-
Ga04G0216	Chr04	2727555	2728751	-	A3SS	2728167-,2727613-
Ga04G0216	Chr04	2727555	2728167	-	IR	,2728057^2727613-
Ga04G0216	Chr04	2726083	2727613	-	IR	,2727555^2726977-
Ga04G0216	Chr04	2727613	2728751	-	SE	,2728167-2728057^
Ga04G0222	Chr04	2832606	2832900	-	IR	,2832814^2832742-
Ga04G0226	Chr04	2849739	2850387	-	A3SS	2849837-,2849794-
Ga04G0226	Chr04	2850387	2850791	-	IR	,2850580^2850499-
Ga04G0227	Chr04	2856799	2857436	-	A3SS	2856877-,2856837-
Ga04G0230	Chr04	2896288	2897042	-	A5SS	2896785^,2896661^
Ga04G0231	Chr04	2899697	2900097	-	Complex	2900015-2899930^2899816-,2899788-
Ga04G0232	Chr04	2925501	2925743	+	IR	,2925557^2925653-
Ga04G0244	Chr04	3095578	3095871	+	IR	,3095672^3095752-
Ga04G0245	Chr04	3108765	3109172	+	IR	,3108889^3109039-
Ga04G0245	Chr04	3107711	3109039	+	SE	,3108765-3108889^
Ga04G0250	Chr04	3179648	3180019	+	A3SS	3179726-,3179845-
Ga04G0250	Chr04	3177862	3178317	+	IR	,3177904^3177998-
Ga04G0261	Chr04	3231846	3232808	-	A5SS	3232682^,3232674^
Ga04G0264	Chr04	3253540	3253734	+	A3SS	3253627-,3253630-
Ga04G0279	Chr04	3411557	3413117	+	Complex	,3411647-3411697^3411882-3411970^
Ga04G0286	Chr04	3472114	3473148	-	IR	,3472697^3472560-
Ga04G0291	Chr04	3591469	3592877	+	SE	,3592389-3592472^
Ga04G0292	Chr04	3604171	3604378	+	A3SS	3604280-,3604307-
Ga04G0292	Chr04	3604490	3604831	+	A5SS	3604643^,3604648^
Ga04G0300	Chr04	3657154	3659115	-	Complex	3657655-,3657564-3657504^3657365-
Ga04G0301	Chr04	3666523	3667016	-	Complex	3666923-3666746^3666662-,3666915-
Ga04G0301	Chr04	3666523	3667016	-	A3SS	3666923-,3666915-
Ga04G0301	Chr04	3667418	3668059	-	A5SS	3667796^,3667755^
Ga04G0301	Chr04	3666523	3666923	-	IR	,3666746^3666662-
Ga04G0307	Chr04	3770746	3771039	+	A3SS	3770821-,3770855-
Ga04G0309	Chr04	3784532	3784867	-	IR	,3784703^3784609-
Ga04G0310	Chr04	3791307	3794205	+	A3SS	3792240-,3792342-
Ga04G0310	Chr04	3791037	3791307	+	IR	,3791146^3791278-
Ga04G0312	Chr04	3807042	3808129	+	IR	,3807311^3807436-
Ga04G0339	Chr04	4068678	4068993	+	A3SS	4068824-,4068836-
Ga04G0344	Chr04	4130469	4130779	-	Complex	4130714^4130572-,4130686^4130577-
Ga04G0347	Chr04	4159680	4161253	-	Complex	4160288-4160209^,4159920-4159841^
Ga04G0347	Chr04	4159920	4161253	-	SE	,4160288-4160209^
Ga04G0347	Chr04	4159680	4160209	-	SE	,4159920-4159841^
Ga04G0349	Chr04	4177929	4179046	-	Complex	4178293-4178211^4178063-,4178043-
Ga04G0352	Chr04	4192716	4193059	-	IR	,4192980^4192819-
Ga04G0384	Chr04	4649620	4650463	-	A3SS	4650328-,4649942-
Ga04G0385	Chr04	4653287	4653919	-	SE	,4653754-4653698^
Ga04G0386	Chr04	4695295	4695560	-	SE	,4695456-4695392^
Ga04G0387	Chr04	4712262	4712485	-	IR	,4712394^4712317-
Ga04G0397	Chr04	4831938	4832167	-	A5SS	4832090^,4832089^
Ga04G0397	Chr04	4830409	4830600	-	IR	,4830548^4830473-
Ga04G0397	Chr04	4832666	4834134	-	SE	,4833835-4833770^
Ga04G0406	Chr04	5019239	5019813	-	SE	,5019693-5019651^
Ga04G0415	Chr04	5228662	5228907	+	A3SS	5228743-,5228768-
Ga04G0420	Chr04	5318647	5319094	-	IR	,5318945^5318841-
Ga04G0421	Chr04	5344378	5344679	+	IR	,5344537^5344619-
Ga04G0449	Chr04	6101710	6105033	+	SE	,6101985-6102025^
Ga04G0453	Chr04	6129308	6129719	-	IR	,6129602^6129531-
Ga04G0454	Chr04	6164236	6164508	+	IR	,6164321^6164417-
Ga04G0459	Chr04	6317045	6317777	-	SE	,6317496-6317297^
Ga04G0469	Chr04	6431153	6433269	+	Complex	6431730-6432593^6432628-,6431738-
Ga04G0469	Chr04	6429341	6429679	+	A3SS	6429495-,6429509-
Ga04G0478	Chr04	6723061	6723918	+	IR	,6723228^6723320-
Ga04G0480	Chr04	6835010	6835423	+	IR	,6835229^6835367-
Ga04G0484	Chr04	7020761	7021773	+	IR	,7020915^7021004-
Ga04G0493	Chr04	7332836	7333816	+	Complex	7332937^7333020-,7333290^7333399-
Ga04G0502	Chr04	7546827	7547744	+	Complex	,7547269-7547313^7547418-7547490^
Ga04G0502	Chr04	7546167	7547744	+	Complex	7546617^7546646-7546827^,7546812^
Ga04G0502	Chr04	7546167	7547744	+	Complex	7546617^7546646-7546827^7547269-7547313^7547418-7547490^,7546812^
Ga04G0522	Chr04	8306825	8307499	-	IR	,8307071^8306944-
Ga04G0522	Chr04	8303224	8303829	-	IR	,8303729^8303644-
Ga04G0523	Chr04	8340763	8341802	+	IR	,8341415^8341555-
Ga04G0526	Chr04	8462910	8463225	+	Complex	8462999-8463079^,8463027-8463087^
Ga04G0526	Chr04	8462910	8463087	+	A3SS	8462999-,8463027-
Ga04G0526	Chr04	8462999	8463225	+	A5SS	8463079^,8463087^
Ga04G0527	Chr04	8474618	8474915	-	IR	,8474798^8474721-
Ga04G0533	Chr04	8802326	8802822	-	Complex	,8802714^8802609-8802461^8802379-
Ga04G0533	Chr04	8802326	8802609	-	IR	,8802461^8802379-
Ga04G0533	Chr04	8802326	8802822	-	IR	,8802714^8802609-
Ga04G0534	Chr04	8815071	8816339	-	A5SS	8816259^,8816166^
Ga04G0537	Chr04	8880600	8881225	-	A3SS	8880922-,8880795-
Ga04G0537	Chr04	8880600	8881225	-	A3SS	8880836-,8880795-
Ga04G0537	Chr04	8880600	8881225	-	A3SS	8880922-,8880836-
Ga04G0541	Chr04	9238592	9239155	+	A3SS	9238659-,9238681-
Ga04G0548	Chr04	9634452	9636010	+	A3SS	9635439-,9635478-
Ga04G0553	Chr04	9811994	9812390	+	IR	,9812101^9812181-
Ga04G0556	Chr04	9856416	9856892	-	IR	,9856767^9856607-
Ga04G0563	Chr04	10002540	10003078	+	IR	,10002585^10002970-
Ga04G0563	Chr04	10003249	10003648	+	IR	,10003311^10003442-
Ga04G0569	Chr04	10109394	10110008	-	A3SS	10109585-,10109518-
Ga04G0570	Chr04	10151131	10152073	+	Complex	10151295^10151388-10151427^10152072-,10151539^10151818-
Ga04G0570	Chr04	10151388	10152073	+	Complex	10151427^10152072-,10151539^10151818-
Ga04G0570	Chr04	10150333	10150607	+	IR	,10150475^10150545-
Ga04G0570	Chr04	10151131	10151539	+	IR	,10151295^10151388-
Ga04G0587	Chr04	10615110	10615625	-	IR	,10615570^10615342-
Ga04G0595	Chr04	10818176	10818624	-	A3SS	10818529-,10818507-
Ga04G0595	Chr04	10819733	10820594	-	SE	,10820263-10820208^
Ga04G0596	Chr04	10896801	10897431	+	A3SS	10897369-,10897381-
Ga04G0607	Chr04	11306701	11307344	-	IR	,11307291^11306889-
Ga04G0608	Chr04	11315679	11316106	-	Complex	11316024-11315787^,11316009-11315871^
Ga04G0612	Chr04	11477779	11478348	+	A3SS	11478281-,11478295-
Ga04G0612	Chr04	11481921	11482242	+	A3SS	11482025-,11482032-
Ga04G0612	Chr04	11481369	11481627	+	A5SS	11481491^,11481496^
Ga04G0613	Chr04	11487740	11487990	+	IR	,11487829^11487924-
Ga04G0613	Chr04	11488533	11488844	+	IR	,11488613^11488707-
Ga04G0613	Chr04	11488533	11489134	+	IR	,11488844^11488949-
Ga04G0622	Chr04	11792633	11793015	-	A3SS	11792927-,11792910-
Ga04G0623	Chr04	11860516	11862129	-	SE	,11862001-11861930^
Ga04G0630	Chr04	12037904	12038072	+	A3SS	12038010-,12038012-
Ga04G0631	Chr04	12043849	12044126	+	A3SS	12043963-,12044000-
Ga04G0631	Chr04	12044268	12044738	+	A5SS	12044368^,12044405^
Ga04G0631	Chr04	12052119	12052408	+	IR	,12052237^12052316-
Ga04G0631	Chr04	12044796	12045133	+	SE	,12045007-12045053^
Ga04G0633	Chr04	12083829	12084851	+	A3SS	12084701-,12084795-
Ga04G0664	Chr04	13817299	13817604	+	A3SS	13817401-,13817404-
Ga04G0664	Chr04	13817604	13818200	+	SE	,13817849-13817915^
Ga04G0665	Chr04	13827901	13828401	+	A3SS	13828329-,13828330-
Ga04G0670	Chr04	13865534	13865722	+	A5SS	13865640^,13865643^
Ga04G0678	Chr04	14186519	14187131	+	IR	,14186794^14186883-
Ga04G0686	Chr04	14307957	14308201	-	A5SS	14308152^,14308151^
Ga04G0711	Chr04	15534736	15534929	-	A3SS	15534822-,15534768-
Ga04G0715	Chr04	15730628	15730836	+	A5SS	15730685^,15730701^
Ga04G0729	Chr04	16521227	16521595	-	A5SS	16521487^,16521471^
Ga04G0729	Chr04	16520567	16520824	-	IR	,16520747^16520672-
Ga04G0741	Chr04	17955168	17955356	-	A3SS	17955253-,17955249-
Ga04G0745	Chr04	18309074	18309269	+	SE	,18309148-18309194^
Ga04G0749	Chr04	18621842	18622035	+	A5SS	18621910^,18621930^
Ga04G0760	Chr04	19360287	19360605	-	A3SS	19360510-,19360481-
Ga04G0774	Chr04	19691818	19692692	+	A3SS	19692230-,19692290-
Ga04G0785	Chr04	19828465	19828612	-	A5SS	19828579^,19828552^
Ga04G0787	Chr04	19897273	19897792	-	A5SS	19897420^,19897397^
Ga04G0796	Chr04	20412996	20414237	+	A3SS	20413097-,20413098-
Ga04G0796	Chr04	20409893	20410716	+	A5SS	20410146^,20410199^
Ga04G0810	Chr04	20719105	20719704	-	IR	,20719627^20719350-
Ga04G0819	Chr04	21117911	21118069	+	A3SS	21118025-,21118032-
Ga04G0824	Chr04	21355896	21356076	+	A3SS	21355984-,21355989-
Ga04G0825	Chr04	21361740	21362263	-	A5SS	21362136^,21362116^
Ga04G0835	Chr04	21692442	21692668	-	A3SS	21692568-,21692511-
Ga04G0836	Chr04	21775394	21776270	-	Complex	21776085-21775955^21775855-21775726^21775500-,21775409-
Ga04G0838	Chr04	21993310	21994861	+	A3SS	21994080-,21994095-
Ga04G0843	Chr04	22838731	22839720	-	A5SS	22839381^,22838799^
Ga04G0843	Chr04	22839720	22840628	-	SE	,22840115-22839995^
Ga04G0860	Chr04	24114906	24115127	-	A5SS	24115020^,24114996^
Ga04G0860	Chr04	24117075	24118353	-	SE	,24117310-24117177^
Ga04G0870	Chr04	24513134	24513508	-	SE	,24513388-24513363^
Ga04G0882	Chr04	24992887	24993091	+	A3SS	24993041-,24993051-
Ga04G0883	Chr04	25001073	25001593	-	Complex	25001529^25001158-,25001526^25001188-
Ga04G0886	Chr04	25100334	25100498	-	IR	,25100455^25100374-
Ga04G0886	Chr04	25099661	25099871	-	IR	,25099802^25099702-
Ga04G0898	Chr04	26126692	26127868	-	Complex	26127204^26126830-,26126944^26126827-
Ga04G0898	Chr04	26124347	26124867	-	SE	,26124489-26124433^
Ga04G0907	Chr04	26955041	26956116	-	IR	,26955898^26955680-
Ga04G0910	Chr04	27522971	27523832	-	Complex	27523704^,27523428^27523319-27523208^
Ga04G0910	Chr04	27522971	27524359	-	Complex	27523832-27523704^,27523806-27523428^27523319-27523208^
Ga04G0910	Chr04	27523428	27524359	-	A3SS	27523832-,27523806-
Ga04G0915	Chr04	27630060	27631532	+	A5SS	27630447^,27630456^
Ga04G0915	Chr04	27630060	27631532	+	A5SS	27630433^,27630456^
Ga04G0915	Chr04	27630060	27631532	+	A5SS	27630433^,27630447^
Ga04G0933	Chr04	29543375	29543844	-	A3SS	29543530-,29543497-
Ga04G0933	Chr04	29543844	29544142	-	IR	,29544046^29543941-
Ga04G0933	Chr04	29543046	29543375	-	SE	,29543227-29543189^
Ga04G0934	Chr04	29570424	29571085	-	SE	,29570888-29570761^
Ga04G0937	Chr04	30277651	30277998	-	A3SS	30277767-,30277736-
Ga04G0937	Chr04	30278679	30279050	-	IR	,30278897^30278819-
Ga04G0937	Chr04	30278185	30278481	-	IR	,30278411^30278263-
Ga04G0938	Chr04	30333092	30333833	+	Complex	30333159-30333544^30333631-,30333199-
Ga04G0943	Chr04	31277157	31279001	+	A3SS	31278647-,31278652-
Ga04G0944	Chr04	31392906	31393053	+	A5SS	31392963^,31392968^
Ga04G0944	Chr04	31391312	31391629	+	IR	,31391470^31391565-
Ga04G0944	Chr04	31393260	31393592	+	IR	,31393454^31393542-
Ga04G0944	Chr04	31394033	31394170	+	IR	,31394074^31394105-
Ga04G0945	Chr04	31395784	31396412	+	Complex	31395915-31396197^31396306-,31396013-
Ga04G0973	Chr04	34644790	34645091	+	A3SS	34644959-,34644965-
Ga04G0991	Chr04	38099558	38099926	+	A3SS	38099833-,38099843-
Ga04G0991	Chr04	38100550	38101067	+	A3SS	38100880-,38100899-
Ga04G0992	Chr04	38117731	38119118	+	Complex	38118368-38118414^38118722-,38118710-
Ga04G0992	Chr04	38117731	38119118	+	A3SS	38118368-,38118710-
Ga04G0992	Chr04	38118368	38119118	+	IR	,38118414^38118722-
Ga04G0998	Chr04	38862066	38862257	-	A5SS	38862161^,38862156^
Ga04G0998	Chr04	38860749	38861272	-	IR	,38861163^38861076-
Ga04G1007	Chr04	39738179	39738509	-	A3SS	39738391-,39738304-
Ga04G1007	Chr04	39737883	39738509	-	SE	,39738304-39738179^
Ga04G1007	Chr04	39737883	39738509	-	SE	,39738391-39738179^
Ga04G1007	Chr04	39737086	39737772	-	SE	,39737387-39737316^
Ga04G1012	Chr04	39862640	39863213	+	IR	,39862851^39862955-
Ga04G1016	Chr04	39993321	39993842	-	SE	,39993447-39993418^
Ga04G1020	Chr04	40282455	40282726	-	A5SS	40282677^,40282675^
Ga04G1020	Chr04	40281647	40281993	-	IR	,40281872^40281776-
Ga04G1024	Chr04	40587087	40587295	-	A3SS	40587193-,40587170-
Ga04G1034	Chr04	42679366	42680344	+	Complex	42679996^42680180-,42680109^42680227-
Ga04G1034	Chr04	42681476	42682096	+	A3SS	42681588-,42681831-
Ga04G1034	Chr04	42681476	42682096	+	A3SS	42681544-,42681588-
Ga04G1034	Chr04	42681476	42682096	+	A3SS	42681544-,42681831-
Ga04G1034	Chr04	42679366	42680344	+	IR	,42680109^42680227-
[truncated: 7,692 more rows]

## Sheet: Table S2
Table S2. The AS genes and AS events identified in G.raimondii
gene ID	Chromosome	Start position	End position	Strand	AS type	Splice_chain
Grai_01G000100	Chr01	26839	28426	+	A3SS	28033-,28064-
Grai_01G000220	Chr01	84767	85137	-	A3SS	84972-,84967-
Grai_01G000220	Chr01	85879	86976	-	IR	,86868^86063-
Grai_01G000260	Chr01	107185	107743	+	A5SS	107346^,107351^
Grai_01G000340	Chr01	153530	154699	-	A3SS	154092-,154080-
Grai_01G000390	Chr01	186611	187019	+	A3SS	186725-,186892-
Grai_01G000390	Chr01	186536	187019	+	IR	,186611^186725-
Grai_01G000390	Chr01	186536	187019	+	IR	,186611^186892-
Grai_01G000390	Chr01	187159	191406	+	IR	,187227^187321-
Grai_01G000460	Chr01	224254	225012	-	IR	,224695^224621-
Grai_01G000700	Chr01	413272	413400	-	A3SS	413346-,413328-
Grai_01G000760	Chr01	446610	447009	-	A5SS	446797^,446701^
Grai_01G000790	Chr01	474248	474607	+	A5SS	474382^,474409^
Grai_01G000810	Chr01	485891	486994	+	SE	,486535-486612^
Grai_01G000830	Chr01	500566	500720	-	A3SS	500652-,500624-
Grai_01G000920	Chr01	560124	561934	+	A3SS	561446-,561492-
Grai_01G000990	Chr01	607743	608418	+	Complex	608061-,608065-608266^608350-
Grai_01G000990	Chr01	607743	608266	+	A3SS	608061-,608065-
Grai_01G000990	Chr01	607743	608418	+	A3SS	608061-,608350-
Grai_01G000990	Chr01	608061	608418	+	IR	,608266^608350-
Grai_01G000990	Chr01	609487	609793	+	IR	,609558^609612-
Grai_01G000990	Chr01	604959	606597	+	SE	,605981-606048^
Grai_01G000990	Chr01	607743	608350	+	SE	,608065-608266^
Grai_01G000990	Chr01	607743	608350	+	SE	,608061-608266^
Grai_01G001050	Chr01	642893	643325	-	A5SS	643184^,643054^
Grai_01G001180	Chr01	738496	739215	-	Complex	739052^738958-738737^738625-,738761^738689-
Grai_01G001180	Chr01	726874	727104	-	A3SS	726987-,726946-
Grai_01G001180	Chr01	737142	737432	-	IR	,737311^737241-
Grai_01G001180	Chr01	725778	725992	-	IR	,725918^725844-
Grai_01G001300	Chr01	798797	800399	+	A3SS	799321-,799340-
Grai_01G001510	Chr01	932727	932966	-	A3SS	932839-,932810-
Grai_01G001920	Chr01	1238840	1239493	-	IR	,1238981^1238903-
Grai_01G001960	Chr01	1266663	1268171	+	IR	,1266746^1266844-
Grai_01G002120	Chr01	1428250	1430177	-	IR	,1428628^1428547-
Grai_01G002320	Chr01	1623993	1624856	+	A3SS	1624707-,1624719-
Grai_01G002380	Chr01	1678263	1678920	-	A3SS	1678596-,1678589-
Grai_01G002420	Chr01	1721644	1721867	+	A5SS	1721730^,1721773^
Grai_01G002430	Chr01	1747820	1748027	+	A5SS	1747861^,1747866^
Grai_01G002440	Chr01	1755602	1756311	-	SE	,1755901-1755725^
Grai_01G002470	Chr01	1767215	1767636	+	A5SS	1767388^,1767409^
Grai_01G002500	Chr01	1783558	1784511	+	A3SS	1784346-,1784358-
Grai_01G002570	Chr01	1850318	1850666	+	A3SS	1850549-,1850554-
Grai_01G002790	Chr01	2070548	2072299	-	IR	,2072081^2071404-
Grai_01G002900	Chr01	2142532	2143372	+	SE	,2142664-2142779^
Grai_01G002910	Chr01	2152440	2152650	+	SE	,2152516-2152560^
Grai_01G003040	Chr01	2219194	2220052	+	A5SS	2219242^,2219320^
Grai_01G003040	Chr01	2220947	2221173	+	IR	,2221037^2221104-
Grai_01G003140	Chr01	2296102	2297139	+	IR	,2296291^2296495-
Grai_01G003240	Chr01	2389182	2389445	+	SE	,2389254-2389348^
Grai_01G003320	Chr01	2455842	2457371	-	A5SS	2456957^,2456941^
Grai_01G003560	Chr01	2818682	2819378	+	A3SS	2819282-,2819321-
Grai_01G003560	Chr01	2817601	2818030	+	A5SS	2817690^,2817747^
Grai_01G003650	Chr01	2928895	2930071	-	Complex	,2929584-2929526^2929291-2929131^
Grai_01G003650	Chr01	2927236	2928738	-	A3SS	2927362-,2927329-
Grai_01G003650	Chr01	2920500	2920966	-	A3SS	2920651-,2920606-
Grai_01G003840	Chr01	3123595	3124395	+	A3SS	3124104-,3124224-
Grai_01G003900	Chr01	3205688	3206370	+	IR	,3206144^3206219-
Grai_01G003990	Chr01	3339586	3340642	+	IR	,3340444^3340541-
Grai_01G004220	Chr01	3599020	3599390	+	IR	,3599230^3599363-
Grai_01G004310	Chr01	3657741	3658130	-	A3SS	3658042-,3658028-
Grai_01G004410	Chr01	3762186	3763558	+	A3SS	3762262-,3762284-
Grai_01G004420	Chr01	3774663	3778128	+	SE	,3776925-3777001^
Grai_01G004520	Chr01	3875404	3876383	-	A3SS	3876050-,3876013-
Grai_01G004600	Chr01	4017840	4020250	-	A3SS	4019522-,4019494-
Grai_01G004610	Chr01	4030120	4031018	+	SE	,4030289-4030369^
Grai_01G004720	Chr01	4133612	4133913	-	A3SS	4133796-,4133733-
Grai_01G004870	Chr01	4328931	4329822	+	IR	,4329476^4329590-
Grai_01G004920	Chr01	4394580	4395949	-	A5SS	4395615^,4395587^
Grai_01G005160	Chr01	4663601	4664218	+	A3SS	4664116-,4664124-
Grai_01G005370	Chr01	4863053	4865041	+	Complex	,4863186^4864494-4864603^4864692-
Grai_01G005430	Chr01	4914726	4915044	+	A3SS	4914963-,4914983-
Grai_01G005570	Chr01	5208567	5209354	+	A5SS	5208802^,5209242^
Grai_01G005570	Chr01	5210923	5211678	+	IR	,5210989^5211062-
Grai_01G005660	Chr01	5297693	5299260	+	SE	,5298113-5298171^
Grai_01G005670	Chr01	5306183	5306466	-	A3SS	5306364-,5306350-
Grai_01G005690	Chr01	5343154	5343443	-	IR	,5343361^5343253-
Grai_01G005830	Chr01	5436398	5437218	-	A5SS	5437189^,5437151^
Grai_01G005930	Chr01	5578520	5578769	-	A3SS	5578690-,5578675-
Grai_01G005930	Chr01	5574164	5574958	-	IR	,5574845^5574747-
Grai_01G005950	Chr01	5615959	5616249	-	A3SS	5616140-,5616134-
Grai_01G005970	Chr01	5645742	5646537	-	SE	,5646335-5646105^
Grai_01G006060	Chr01	5711039	5711768	+	SE	,5711658-5711679^
Grai_01G006070	Chr01	5713882	5714190	+	IR	,5713927^5714001-
Grai_01G006160	Chr01	5807928	5809201	-	Complex	,5808505-5808303^5808152-5808072^
Grai_01G006230	Chr01	5896861	5897203	+	A3SS	5897017-,5897095-
Grai_01G006230	Chr01	5897380	5897612	+	A3SS	5897446-,5897473-
Grai_01G006270	Chr01	5918038	5918748	+	IR	,5918541^5918698-
Grai_01G006350	Chr01	5992174	5992552	+	A3SS	5992496-,5992497-
Grai_01G006450	Chr01	6104603	6105607	-	A3SS	6104999-,6104967-
Grai_01G006470	Chr01	6112721	6114032	+	A3SS	6113501-,6113660-
Grai_01G006470	Chr01	6112721	6114032	+	A3SS	6113498-,6113501-
Grai_01G006470	Chr01	6112721	6114032	+	A3SS	6113498-,6113660-
Grai_01G006680	Chr01	6323284	6324710	+	IR	,6324363^6324490-
Grai_01G006800	Chr01	6479060	6479986	-	A3SS	6479175-,6479159-
Grai_01G006800	Chr01	6476189	6476583	-	A3SS	6476454-,6476442-
Grai_01G006890	Chr01	6540175	6540627	-	A3SS	6540332-,6540318-
Grai_01G006980	Chr01	6703826	6704240	+	A5SS	6703980^,6704133^
Grai_01G007020	Chr01	6742533	6743665	+	A3SS	6743296-,6743300-
Grai_01G007110	Chr01	6839292	6839745	-	A3SS	6839674-,6839649-
Grai_01G007160	Chr01	6917459	6917690	+	IR	,6917604^6917656-
Grai_01G007180	Chr01	6977929	6978555	+	Complex	6977965^6978049-,6978171^6978273-
Grai_01G007180	Chr01	6975396	6975837	+	Complex	6975498-6975590^6975688-,6975508-6975611^6975672-
Grai_01G007180	Chr01	6975396	6975611	+	A3SS	6975498-,6975508-
Grai_01G007180	Chr01	6975611	6975837	+	A3SS	6975672-,6975688-
Grai_01G007180	Chr01	6975141	6975334	+	A5SS	6975239^,6975251^
Grai_01G007180	Chr01	6975498	6975688	+	A5SS	6975590^,6975611^
Grai_01G007180	Chr01	6976278	6976659	+	IR	,6976355^6976438-
Grai_01G007180	Chr01	6977929	6978555	+	IR	,6978171^6978273-
Grai_01G007180	Chr01	6977929	6978555	+	IR	,6977965^6978049-
Grai_01G007290	Chr01	7113500	7116558	+	Complex	,7114369-7114682^7114781-7114889^
Grai_01G007310	Chr01	7124955	7125936	-	A5SS	7125851^,7125818^
Grai_01G007370	Chr01	7228756	7229039	+	A3SS	7228847-,7228873-
Grai_01G007380	Chr01	7238389	7238902	+	IR	,7238598^7238678-
Grai_01G007550	Chr01	7623044	7624722	+	A3SS	7624541-,7624558-
Grai_01G007620	Chr01	7908673	7909655	+	Complex	7908939-,7908952-7909353^7909520-
Grai_01G007750	Chr01	8236109	8236325	-	A5SS	8236234^,8236209^
Grai_01G007840	Chr01	8367091	8367768	-	A3SS	8367443-,8367415-
Grai_01G007840	Chr01	8367091	8367768	-	A3SS	8367488-,8367443-
Grai_01G007840	Chr01	8367091	8367768	-	A3SS	8367488-,8367415-
Grai_01G007850	Chr01	8403569	8403842	+	A3SS	8403685-,8403760-
Grai_01G008010	Chr01	8608185	8608850	+	A5SS	8608570^,8608751^
Grai_01G008030	Chr01	8617076	8617251	-	A3SS	8617173-,8617156-
Grai_01G008030	Chr01	8618689	8618975	-	SE	,8618888-8618790^
Grai_01G008080	Chr01	8649446	8649878	+	A5SS	8649584^,8649609^
Grai_01G008120	Chr01	8717739	8718366	+	SE	,8718135-8718259^
Grai_01G008130	Chr01	8746391	8746994	-	IR	,8746784^8746656-
Grai_01G008220	Chr01	8867934	8868648	-	A3SS	8868038-,8867979-
Grai_01G008230	Chr01	8870785	8871867	+	A3SS	8871577-,8871616-
Grai_01G008330	Chr01	8983047	8983361	-	A3SS	8983249-,8983238-
Grai_01G008530	Chr01	9192940	9193312	-	A3SS	9193200-,9193139-
Grai_01G008690	Chr01	9372340	9373840	+	A3SS	9373708-,9373760-
Grai_01G008820	Chr01	9549117	9549336	-	A5SS	9549280^,9549256^
Grai_01G008890	Chr01	9650394	9650605	-	A5SS	9650526^,9650480^
Grai_01G008940	Chr01	9754603	9756173	+	IR	,9754771^9754857-
Grai_01G009150	Chr01	9969434	9969702	-	A3SS	9969514-,9969487-
Grai_01G009180	Chr01	9997355	9997501	-	A3SS	9997401-,9997395-
Grai_01G009320	Chr01	10163480	10165037	-	A5SS	10164763^,10164539^
Grai_01G009360	Chr01	10216777	10216913	+	IR	,10216842^10216880-
Grai_01G009400	Chr01	10237220	10237518	-	A3SS	10237323-,10237318-
Grai_01G009400	Chr01	10235129	10235876	-	SE	,10235684-10235593^
Grai_01G009580	Chr01	10596206	10596445	+	IR	,10596247^10596317-
Grai_01G009590	Chr01	10597021	10597628	-	A3SS	10597544-,10597511-
Grai_01G009690	Chr01	10668321	10668694	+	SE	,10668427-10668460^
Grai_01G009690	Chr01	10670040	10670432	+	SE	,10670121-10670155^
Grai_01G009770	Chr01	10771454	10771988	+	A3SS	10771822-,10771834-
Grai_01G009790	Chr01	10778376	10779105	-	SE	,10778899-10778789^
Grai_01G009820	Chr01	10868327	10872004	+	A3SS	10868436-,10871893-
Grai_01G009820	Chr01	10872004	10872674	+	A3SS	10872173-,10872245-
Grai_01G009820	Chr01	10868436	10872004	+	IR	,10871805^10871893-
Grai_01G009820	Chr01	10868327	10871893	+	SE	,10868436-10871805^
Grai_01G009860	Chr01	10890600	10891026	-	SE	,10890915-10890784^
Grai_01G009970	Chr01	11081231	11081460	+	A3SS	11081334-,11081343-
Grai_01G009970	Chr01	11084021	11084575	+	A5SS	11084458^,11084463^
Grai_01G010000	Chr01	11125667	11126493	+	IR	,11126036^11126125-
Grai_01G010010	Chr01	11129600	11129909	+	Complex	11129632^,11129644^11129726-11129815^
Grai_01G010050	Chr01	11142396	11143448	+	Complex	,11142456^11142906-11142976^11143062-
Grai_01G010050	Chr01	11142396	11143448	+	Complex	,11142456^11142628-11142673^11142906-11142976^11143062-
Grai_01G010050	Chr01	11142456	11142906	+	SE	,11142628-11142673^
Grai_01G010080	Chr01	11170335	11171152	-	Complex	11170974^11170838-,11170939^11170833-11170674^11170588-
Grai_01G010570	Chr01	12537599	12538447	-	IR	,12538242^12537801-
Grai_01G010600	Chr01	12620196	12620519	-	A3SS	12620381-,12620303-
Grai_01G010780	Chr01	13005082	13006347	-	A3SS	13005991-,13005189-
Grai_01G010840	Chr01	13164654	13166473	+	A3SS	13164772-,13165821-
Grai_01G010930	Chr01	13353285	13353709	+	SE	,13353409-13353550^
Grai_01G010970	Chr01	13502505	13502735	-	IR	,13502655^13502579-
Grai_01G011050	Chr01	13716484	13717211	+	A5SS	13716723^,13716979^
Grai_01G011090	Chr01	13846974	13847948	-	A3SS	13847831-,13847607-
Grai_01G011110	Chr01	13928180	13928978	+	A3SS	13928600-,13928603-
Grai_01G011120	Chr01	13939301	13940024	+	A5SS	13939424^,13939445^
Grai_01G011140	Chr01	14018727	14019317	+	SE	,14019081-14019225^
Grai_01G011220	Chr01	14148744	14148973	-	IR	,14148903^14148830-
Grai_01G011220	Chr01	14148347	14148659	-	IR	,14148510^14148406-
Grai_01G011280	Chr01	14200178	14200564	+	IR	,14200250^14200345-
Grai_01G011320	Chr01	14222819	14224003	-	A3SS	14223377-,14223373-
Grai_01G011350	Chr01	14277452	14277917	-	A5SS	14277698^,14277697^
Grai_01G011370	Chr01	14313586	14313862	-	IR	,14313797^14313661-
Grai_01G011460	Chr01	14441506	14442403	+	IR	,14441889^14442045-
Grai_01G011470	Chr01	14505762	14505945	+	A3SS	14505866-,14505878-
Grai_01G011470	Chr01	14499885	14500580	+	SE	,14500036-14500106^
Grai_01G011470	Chr01	14502137	14503294	+	SE	,14503039-14503108^
Grai_01G011580	Chr01	14586485	14586760	+	IR	,14586545^14586698-
Grai_01G011600	Chr01	14652778	14653041	+	A3SS	14652863-,14652942-
Grai_01G011600	Chr01	14651214	14651636	+	SE	,14651488-14651544^
Grai_01G011660	Chr01	14706683	14707056	-	A3SS	14706865-,14706862-
Grai_01G011660	Chr01	14706118	14706567	-	A5SS	14706415^,14706349^
Grai_01G011730	Chr01	14818869	14819262	+	A5SS	14818946^,14819062^
Grai_01G011750	Chr01	14847561	14848224	+	A3SS	14848136-,14848143-
Grai_01G011750	Chr01	14846488	14847052	+	IR	,14846891^14846996-
Grai_01G012020	Chr01	15393867	15394290	+	IR	,15393949^15394030-
Grai_01G012100	Chr01	15500220	15500430	+	A3SS	15500307-,15500311-
Grai_01G012100	Chr01	15501380	15501553	+	A3SS	15501488-,15501517-
Grai_01G012100	Chr01	15502417	15502606	+	IR	,15502505^15502575-
Grai_01G012130	Chr01	15542324	15542484	+	A3SS	15542402-,15542412-
Grai_01G012190	Chr01	15685153	15686458	+	Complex	15685418^15685923-,15686202^15686304-
Grai_01G012200	Chr01	15690109	15690270	-	A3SS	15690182-,15690166-
Grai_01G012290	Chr01	15876595	15876916	+	A3SS	15876774-,15876819-
Grai_01G012310	Chr01	15896300	15897176	+	IR	,15896665^15896745-
Grai_01G012390	Chr01	16169979	16171430	-	A3SS	16171331-,16170125-
Grai_01G012520	Chr01	16582847	16583808	-	A3SS	16582915-,16582904-
Grai_01G012750	Chr01	17249856	17250075	+	A5SS	17249957^,17249978^
Grai_01G013000	Chr01	17973591	17973809	+	A3SS	17973695-,17973705-
Grai_01G013090	Chr01	18164703	18165489	-	A3SS	18164808-,18164785-
Grai_01G013160	Chr01	18676876	18677895	+	IR	,18676994^18677258-
Grai_01G013170	Chr01	18714106	18715309	+	A5SS	18714185^,18714655^
Grai_01G013210	Chr01	18846255	18846490	-	IR	,18846449^18846296-
Grai_01G013260	Chr01	19290299	19291481	-	Complex	,19290727^19290652-19290557^19290326-
Grai_01G013270	Chr01	19297239	19297559	-	IR	,19297430^19297338-
Grai_01G013270	Chr01	19301883	19302538	-	SE	,19302378-19302321^
Grai_01G013270	Chr01	19294181	19294647	-	SE	,19294552-19294449^
Grai_01G013560	Chr01	20105608	20106918	+	IR	,20106027^20106181-
Grai_01G013590	Chr01	20141426	20142115	+	A5SS	20141538^,20141609^
Grai_01G013610	Chr01	20273157	20274693	-	A3SS	20273372-,20273320-
Grai_01G013640	Chr01	20426826	20427621	-	A3SS	20427271-,20427256-
Grai_01G013640	Chr01	20443454	20443869	-	IR	,20443649^20443566-
Grai_01G013760	Chr01	21034255	21034794	-	SE	,21034525-21034363^
Grai_01G013990	Chr01	22284813	22285163	+	A3SS	22284964-,22284969-
Grai_01G014060	Chr01	22425776	22426184	+	SE	,22425898-22426032^
Grai_01G014070	Chr01	22430702	22432172	-	SE	,22432084-22432029^
Grai_01G014150	Chr01	22667968	22668423	+	IR	,22668056^22668290-
Grai_01G014170	Chr01	22757517	22760066	+	A3SS	22758416-,22758422-
Grai_01G014230	Chr01	23118119	23118606	+	IR	,23118454^23118532-
Grai_01G014270	Chr01	23180759	23181531	+	A5SS	23180998^,23181122^
Grai_01G014270	Chr01	23180759	23181531	+	A5SS	23180998^,23181365^
Grai_01G014270	Chr01	23180759	23181531	+	A5SS	23181122^,23181365^
Grai_01G014330	Chr01	23580594	23582373	-	A3SS	23582107-,23581942-
Grai_01G014370	Chr01	24157295	24157618	+	A3SS	24157371-,24157513-
Grai_01G014570	Chr01	25145621	25145895	-	Complex	25145859^25145691-,25145804^25145711-
Grai_01G014570	Chr01	25145621	25145859	-	A3SS	25145711-,25145691-
Grai_01G014570	Chr01	25145711	25145895	-	A5SS	25145859^,25145804^
Grai_01G014570	Chr01	25146521	25146827	-	IR	,25146687^25146564-
Grai_01G014670	Chr01	25933483	25933615	+	A3SS	25933578-,25933589-
Grai_01G014670	Chr01	25933121	25933578	+	SE	,25933436-25933483^
Grai_01G014670	Chr01	25933615	25936397	+	SE	,25934959-25935030^
Grai_01G014720	Chr01	26098411	26098741	-	Complex	26098623-26098562^26098474-,26098470-
Grai_01G014790	Chr01	26426721	26428082	+	Complex	,26426972^26427086-26427736^26427878-
Grai_01G014790	Chr01	26428408	26429183	+	Complex	,26428523^26428591-26428696^26429027-
Grai_01G014790	Chr01	26428421	26429027	+	Complex	26428523^26428591-26428696^,26428931^
Grai_01G014790	Chr01	26426721	26428523	+	Complex	26426972^26428015-26428098^26428421-,26428082^26428408-
Grai_01G014790	Chr01	26426721	26429027	+	Complex	26426972^26428015-26428098^26428421-26428931^,26428082^26428408-26428523^26428591-26428696^
Grai_01G014790	Chr01	26426972	26429183	+	Complex	26427086-26427736^26427878-26428082^26428408-,26428015-26428098^26428421-26428931^26429027-
Grai_01G014790	Chr01	26426972	26429183	+	Complex	26427086-26427736^26427878-26428082^26428408-,26428015-26428098^26428421-26428523^26428591-26428696^26429027-
Grai_01G014790	Chr01	26436983	26437978	+	A3SS	26437833-,26437843-
Grai_01G014790	Chr01	26425665	26426043	+	IR	,26425751^26425870-
Grai_01G014790	Chr01	26436096	26436635	+	IR	,26436268^26436515-
Grai_01G014790	Chr01	26438795	26439606	+	IR	,26439027^26439464-
Grai_01G014790	Chr01	26436635	26436851	+	SE	,26436711-26436763^
Grai_01G014800	Chr01	26456670	26457564	+	SE	,26456906-26456971^
Grai_01G015070	Chr01	28517479	28518018	+	A5SS	28517552^,28517912^
Grai_01G015070	Chr01	28519011	28519940	+	A5SS	28519135^,28519166^
Grai_01G015070	Chr01	28517479	28517912	+	IR	,28517552^28517816-
Grai_01G015070	Chr01	28493401	28494151	+	SE	,28493485-28493571^
Grai_01G015070	Chr01	28517552	28518018	+	SE	,28517816-28517912^
Grai_01G015080	Chr01	28522667	28525033	-	A3SS	28524547-,28524424-
Grai_01G015080	Chr01	28522667	28525033	-	A3SS	28524547-,28524416-
Grai_01G015080	Chr01	28522667	28525033	-	A3SS	28524424-,28524416-
Grai_01G015190	Chr01	28986256	28986406	-	A5SS	28986358^,28986349^
Grai_01G015200	Chr01	29084788	29085042	+	IR	,29084914^29084999-
Grai_01G015210	Chr01	29144428	29144970	+	Complex	29144496^29144602-29144708^,29144559^
Grai_01G015230	Chr01	29158458	29161058	-	IR	,29160901^29160642-
Grai_01G015270	Chr01	29436603	29436877	-	A3SS	29436693-,29436669-
Grai_01G015290	Chr01	29480646	29480958	-	A5SS	29480755^,29480742^
Grai_01G015440	Chr01	30571258	30572250	+	IR	,30572036^30572165-
Grai_01G016180	Chr01	33139963	33141639	-	SE	,33141321-33141102^
Grai_01G016200	Chr01	33241262	33242373	-	A3SS	33241837-,33241826-
Grai_01G016430	Chr01	33757418	33758257	-	A5SS	33757791^,33757621^
Grai_01G016430	Chr01	33757418	33757791	-	SE	,33757684-33757621^
Grai_01G016450	Chr01	33799636	33800188	+	IR	,33799978^33800069-
Grai_01G016470	Chr01	33888496	33890871	+	Complex	33889054^33890824-,33889414^33890408-33890530^33890628-
Grai_01G016520	Chr01	34071137	34071657	+	A5SS	34071479^,34071555^
Grai_01G016740	Chr01	34498536	34504215	-	Complex	,34503394^34503047-34502481^34502133-
Grai_01G016780	Chr01	34623112	34623307	-	A3SS	34623206-,34623200-
Grai_01G017000	Chr01	35707337	35707799	+	A5SS	35707673^,35707677^
Grai_01G017020	Chr01	35769185	35769826	+	A5SS	35769342^,35769375^
Grai_01G017050	Chr01	35823936	35824233	-	IR	,35824155^35824074-
Grai_01G017080	Chr01	36062744	36064015	+	Complex	,36062850^36062953-36063091^36063322-
Grai_01G017290	Chr01	36997730	36998204	+	IR	,36997860^36998095-
Grai_01G017300	Chr01	37031992	37033585	+	IR	,37032499^37032937-
Grai_01G017360	Chr01	37221057	37221398	+	A3SS	37221154-,37221199-
Grai_01G017420	Chr01	37287040	37287975	+	A3SS	37287634-,37287637-
Grai_01G017420	Chr01	37287040	37287975	+	A3SS	37287621-,37287634-
Grai_01G017420	Chr01	37287040	37287975	+	A3SS	37287621-,37287637-
Grai_01G017480	Chr01	37429554	37430550	+	SE	,37430234-37430329^
Grai_01G017530	Chr01	37606464	37606909	-	A5SS	37606697^,37606584^
Grai_01G017530	Chr01	37607822	37608022	-	SE	,37607947-37607901^
Grai_01G017660	Chr01	37976987	37977276	-	A3SS	37977128-,37977100-
Grai_01G017900	Chr01	38777730	38779378	-	Complex	,38778889-38778683^38778556-38778522^38778423-38778343^
Grai_01G017930	Chr01	38831678	38832259	+	A3SS	38832153-,38832162-
Grai_01G017930	Chr01	38832364	38833007	+	IR	,38832528^38832885-
Grai_01G017970	Chr01	38934388	38934794	-	A3SS	38934526-,38934521-
Grai_01G018010	Chr01	39060286	39060629	-	IR	,39060561^39060463-
Grai_01G018060	Chr01	39287077	39287621	+	A3SS	39287238-,39287296-
Grai_01G018060	Chr01	39293636	39293960	+	A3SS	39293898-,39293917-
Grai_01G018500	Chr01	40937133	40940487	-	IR	,40940239^40940150-
Grai_01G018510	Chr01	40958075	40960902	+	Complex	,40958113^40958270-40958713^40958846-
Grai_01G018510	Chr01	40956332	40957517	+	Complex	40956489-40956551^,40957337-40957432^
Grai_01G018550	Chr01	41140671	41141857	+	A5SS	41140709^,41140730^
Grai_01G018750	Chr01	41633023	41633547	-	Complex	,41633390^41633303-41633236^41633104-
Grai_01G018750	Chr01	41633023	41633303	-	IR	,41633236^41633104-
Grai_01G018750	Chr01	41633023	41633547	-	IR	,41633390^41633303-
Grai_01G018750	Chr01	41633547	41635641	-	SE	,41634835-41634801^
Grai_01G018810	Chr01	41854701	41855243	+	A3SS	41854879-,41854890-
Grai_01G018830	Chr01	41864796	41865170	-	A5SS	41865101^,41865071^
Grai_01G018870	Chr01	41885088	41888421	+	Complex	41885455-,41885461-41886351^41886620-
Grai_01G018870	Chr01	41884563	41888421	+	Complex	41884881-,41884896-41885088^41885455-
Grai_01G018870	Chr01	41883567	41888421	+	Complex	41884464-41884563^41884881-,41884896-41885088^41885461-41886351^41886620-
Grai_01G018870	Chr01	41883567	41884896	+	SE	,41884464-41884563^
Grai_01G018910	Chr01	41914184	41914673	+	Complex	41914345^41914442-41914492^,41914361^
Grai_01G018910	Chr01	41913318	41913596	+	IR	,41913451^41913544-
Grai_01G018980	Chr01	42130066	42130966	+	Complex	,42130188^42130521-42130660^42130735-
Grai_01G018980	Chr01	42130521	42130966	+	IR	,42130660^42130735-
Grai_01G018980	Chr01	42130066	42130966	+	IR	,42130188^42130521-
Grai_01G018980	Chr01	42127831	42129493	+	SE	,42129137-42129189^
Grai_01G019140	Chr01	42578211	42579044	+	A3SS	42578324-,42578332-
Grai_01G019160	Chr01	42660025	42660218	-	A3SS	42660121-,42660118-
Grai_01G019270	Chr01	42999845	43000153	+	IR	,42999910^43000077-
Grai_01G019280	Chr01	43020344	43024109	-	Complex	43023390-43023228^43020674-,43020692-
Grai_01G019280	Chr01	43020344	43023228	-	A3SS	43020692-,43020674-
Grai_01G019280	Chr01	43020692	43024109	-	SE	,43023390-43023228^
Grai_01G019800	Chr01	44090748	44091273	-	IR	,44091171^44091093-
Grai_01G019800	Chr01	44089941	44090192	-	IR	,44090114^44090035-
Grai_01G019890	Chr01	44164104	44164443	+	IR	,44164236^44164334-
Grai_01G020110	Chr01	44649191	44649426	-	IR	,44649370^44649281-
Grai_01G020230	Chr01	44812363	44814236	+	A3SS	44813518-,44813534-
Grai_01G020270	Chr01	44864255	44865405	-	SE	,44864681-44864434^
Grai_01G020360	Chr01	44970381	44970594	+	SE	,44970465-44970532^
Grai_01G020380	Chr01	44994385	44995718	-	IR	,44995291^44994888-
Grai_01G020400	Chr01	45026625	45026815	+	A3SS	45026703-,45026726-
Grai_01G020400	Chr01	45031348	45031762	+	IR	,45031403^45031533-
Grai_01G020440	Chr01	45074659	45075318	-	A3SS	45074901-,45074886-
Grai_01G020540	Chr01	45228333	45228704	+	A5SS	45228577^,45228588^
Grai_01G020580	Chr01	45256836	45257098	+	IR	,45256916^45257002-
Grai_01G020700	Chr01	45401350	45401537	+	A3SS	45401462-,45401467-
Grai_01G020700	Chr01	45402748	45403280	+	A3SS	45403217-,45403223-
Grai_01G020720	Chr01	45424008	45424485	+	Complex	45424146^45424377-,45424148^45424373-
Grai_01G020900	Chr01	45633755	45634304	+	IR	,45633977^45634056-
Grai_01G020930	Chr01	45730530	45731079	-	IR	,45730857^45730778-
Grai_01G021080	Chr01	45908543	45911408	-	IR	,45909620^45909272-
Grai_01G021140	Chr01	46020820	46021805	-	A3SS	46020925-,46020910-
Grai_01G021140	Chr01	46022770	46023093	-	IR	,46023003^46022930-
Grai_01G021170	Chr01	46058428	46060620	+	IR	,46059580^46060100-
Grai_01G021170	Chr01	46060852	46061973	+	IR	,46060936^46061466-
Grai_01G021240	Chr01	46112685	46113441	-	A3SS	46113004-,46112995-
Grai_01G021260	Chr01	46150948	46151283	+	IR	,46151046^46151143-
Grai_01G021280	Chr01	46167468	46167855	-	IR	,46167772^46167537-
Grai_01G021340	Chr01	46254897	46255619	+	IR	,46254974^46255376-
Grai_01G021420	Chr01	46372636	46374333	+	A5SS	46373182^,46374172^
Grai_01G021420	Chr01	46372636	46374333	+	A5SS	46373013^,46374172^
Grai_01G021420	Chr01	46372636	46374333	+	A5SS	46373013^,46373182^
Grai_01G021420	Chr01	46374729	46375371	+	SE	,46375100-46375226^
Grai_01G021430	Chr01	46380030	46380805	-	A3SS	46380306-,46380271-
Grai_01G021540	Chr01	46588557	46589156	+	A3SS	46588850-,46588856-
Grai_01G021540	Chr01	46589529	46590511	+	IR	,46589902^46589981-
Grai_01G021730	Chr01	46986492	46986833	-	IR	,46986703^46986615-
Grai_01G021760	Chr01	47009821	47011585	-	A5SS	47011197^,47011196^
Grai_01G021770	Chr01	47031373	47033845	+	A5SS	47031450^,47031460^
Grai_01G022100	Chr01	47535952	47536302	-	IR	,47536103^47536022-
Grai_01G022550	Chr01	48265549	48266036	+	A3SS	48265635-,48265652-
Grai_01G022570	Chr01	48302706	48305513	-	SE	,48304810-48304538^
Grai_01G022610	Chr01	48372231	48373253	-	SE	,48373163-48372889^
Grai_01G022740	Chr01	48524191	48525146	-	SE	,48524997-48524950^
Grai_01G022760	Chr01	48545688	48546189	-	SE	,48546043-48545969^
Grai_01G022850	Chr01	48630318	48630832	+	IR	,48630472^48630733-
Grai_01G022920	Chr01	48710923	48711428	+	IR	,48711154^48711235-
Grai_01G023000	Chr01	48790385	48791684	-	IR	,48791417^48791270-
Grai_01G023070	Chr01	48914390	48915529	+	Complex	48914579^48914661-,48915037^48915123-
Grai_01G023070	Chr01	48914390	48915529	+	Complex	48914579^48914661-,48915037^48915123-48915222^48915258-
Grai_01G023070	Chr01	48911702	48914283	+	IR	,48911965^48912143-
Grai_01G023070	Chr01	48915123	48915529	+	IR	,48915222^48915258-
Grai_01G023260	Chr01	49178521	49178977	-	IR	,49178815^49178582-
Grai_01G023310	Chr01	49243128	49243391	-	A3SS	49243293-,49243288-
Grai_01G023460	Chr01	49443246	49444112	-	IR	,49443930^49443522-
Grai_01G023600	Chr01	49728883	49729284	+	IR	,49729072^49729151-
Grai_01G023740	Chr01	49888577	49889289	+	A3SS	49889222-,49889227-
Grai_01G023740	Chr01	49890623	49891025	+	IR	,49890752^49890824-
Grai_01G024120	Chr01	50339444	50339920	+	IR	,50339675^50339763-
Grai_01G024230	Chr01	50446799	50446962	+	A5SS	50446870^,50446879^
Grai_01G024390	Chr01	50591896	50592116	-	SE	,50592037-50591978^
Grai_01G024400	Chr01	50611886	50612274	+	IR	,50612026^50612123-
Grai_01G024400	Chr01	50608152	50608373	+	SE	,50608232-50608291^
Grai_01G024490	Chr01	50695651	50695978	-	A3SS	50695884-,50695872-
Grai_01G024490	Chr01	50694945	50695651	-	A3SS	50695067-,50695050-
Grai_01G024490	Chr01	50694071	50694736	-	IR	,50694433^50694355-
Grai_01G024510	Chr01	50704927	50705107	-	A5SS	50705057^,50705042^
Grai_01G024710	Chr01	50936536	50936974	-	IR	,50936773^50936696-
Grai_01G024720	Chr01	50942811	50943173	-	A5SS	50943064^,50943048^
Grai_01G024730	Chr01	50953744	50954050	-	A3SS	50953966-,50953825-
Grai_01G024730	Chr01	50951747	50952009	-	IR	,50951939^50951865-
Grai_01G024790	Chr01	51011375	51012664	+	A3SS	51012183-,51012194-
Grai_01G024820	Chr01	51037398	51038264	+	Complex	,51037487^51037604-51037631^51038225-
Grai_01G024820	Chr01	51033093	51035093	+	SE	,51034795-51034858^
Grai_01G024860	Chr01	51055487	51055681	-	A3SS	51055591-,51055582-
Grai_01G024860	Chr01	51053141	51054140	-	IR	,51053330^51053177-
Grai_01G024940	Chr01	51161322	51161657	-	IR	,51161521^51161438-
Grai_01G025000	Chr01	51202085	51202300	-	A3SS	51202161-,51202141-
Grai_01G025000	Chr01	51202349	51202630	-	A5SS	51202549^,51202501^
Grai_01G025040	Chr01	51220415	51221639	-	Complex	51220862-,51220615-51220576^51220510-
Grai_01G025040	Chr01	51219963	51220325	-	IR	,51220138^51220046-
Grai_01G025310	Chr01	51439846	51440448	-	IR	,51440101^51440017-
Grai_01G025380	Chr01	51492204	51493102	+	Complex	,51492689-51492785^51492855-51492958^
Grai_01G025380	Chr01	51491570	51491819	+	IR	,51491647^51491730-
Grai_01G025380	Chr01	51493549	51493756	+	IR	,51493615^51493686-
Grai_01G025510	Chr01	51609213	51610171	+	IR	,51609404^51609495-
Grai_01G025530	Chr01	51630658	51631050	-	A3SS	51630911-,51630901-
Grai_01G025590	Chr01	51674379	51676646	+	A3SS	51674786-,51674883-
Grai_01G025640	Chr01	51719519	51719677	+	A5SS	51719569^,51719579^
Grai_01G025640	Chr01	51720392	51721411	+	SE	,51720475-51720620^
Grai_01G025810	Chr01	51821307	51822008	+	A3SS	51821870-,51821880-
Grai_01G025810	Chr01	51827485	51827709	+	A3SS	51827576-,51827585-
Grai_01G025840	Chr01	51845177	51847049	-	Complex	51846570^51846230-,51845860^51845524-
Grai_01G026030	Chr01	52047533	52048087	-	A3SS	52047707-,52047683-
Grai_01G026030	Chr01	52045587	52046490	-	A3SS	52046204-,52046198-
Grai_01G026050	Chr01	52059297	52059528	-	IR	,52059454^52059379-
Grai_01G026080	Chr01	52086917	52087486	-	SE	,52087400-52087361^
Grai_01G026120	Chr01	52112658	52113223	+	A3SS	52113069-,52113070-
Grai_01G026210	Chr01	52172492	52172905	+	A3SS	52172598-,52172613-
Grai_01G026210	Chr01	52173169	52173391	+	A5SS	52173295^,52173309^
Grai_01G026320	Chr01	52234639	52234933	+	A3SS	52234769-,52234788-
Grai_01G026320	Chr01	52235051	52235330	+	IR	,52235122^52235214-
Grai_01G026320	Chr01	52235405	52235695	+	IR	,52235500^52235574-
Grai_01G026380	Chr01	52250028	52250599	-	IR	,52250348^52250267-
Grai_01G026500	Chr01	52348789	52349849	+	A3SS	52348857-,52348983-
Grai_01G026510	Chr01	52355709	52355904	-	A5SS	52355825^,52355783^
Grai_01G026540	Chr01	52392756	52394362	-	A3SS	52393712-,52393699-
Grai_01G026540	Chr01	52392001	52392756	-	SE	,52392533-52392468^
Grai_01G026560	Chr01	52396065	52396675	+	Complex	,52396289^52396393-52396485^52396527-
Grai_01G026560	Chr01	52399111	52400379	+	Complex	52399574-52399738^,52399585-52399778^
Grai_01G026560	Chr01	52404371	52405588	+	SE	,52405033-52405069^
Grai_02G000040	Chr02	8681	8972	-	A3SS	8774-,8757-
Grai_02G000040	Chr02	13955	15221	-	IR	,14111^14019-
Grai_02G000040	Chr02	3121	3384	-	IR	,3285^3184-
Grai_02G000050	Chr02	24515	25110	-	A5SS	25101^,25100^
Grai_02G000050	Chr02	24103	25110	-	IR	,25101^24515-
Grai_02G000050	Chr02	24103	25110	-	IR	,25100^24515-
Grai_02G000060	Chr02	30217	30987	-	Complex	30531-,30520-30293^30252-
Grai_02G000060	Chr02	30987	32288	-	Complex	32014-31884^31276-,31127-
Grai_02G000080	Chr02	35173	35737	-	A3SS	35638-,35340-
Grai_02G000080	Chr02	35173	35737	-	A3SS	35638-,35349-
Grai_02G000080	Chr02	35173	35737	-	A3SS	35349-,35340-
Grai_02G000110	Chr02	41720	43347	+	IR	,42121^42510-
Grai_02G000130	Chr02	67734	68096	+	IR	,67833^67915-
Grai_02G000140	Chr02	78415	78728	+	IR	,78478^78593-
Grai_02G000180	Chr02	101670	102063	+	A5SS	101867^,101885^
Grai_02G000230	Chr02	122765	123373	+	Complex	123012-123070^123176-,123297-
Grai_02G000230	Chr02	118788	119055	+	A3SS	118890-,118981-
Grai_02G000230	Chr02	124023	124180	+	A5SS	124076^,124092^
Grai_02G000230	Chr02	124180	124539	+	A5SS	124286^,124388^
Grai_02G000230	Chr02	124539	124852	+	A5SS	124587^,124675^
Grai_02G000230	Chr02	124539	124911	+	IR	,124587^124852-
Grai_02G000230	Chr02	124539	124911	+	IR	,124675^124852-
Grai_02G000240	Chr02	127865	128142	-	IR	,128052^127919-
Grai_02G000260	Chr02	138841	139640	-	A3SS	139005-,138970-
Grai_02G000290	Chr02	159682	160624	+	IR	,160019^160489-
Grai_02G000430	Chr02	244146	246535	+	A5SS	244769^,245621^
Grai_02G000470	Chr02	255531	255753	-	A3SS	255614-,255607-
Grai_02G000470	Chr02	257327	257696	-	SE	,257514-257440^
Grai_02G000540	Chr02	280847	281091	-	IR	,280981^280897-
Grai_02G000560	Chr02	297735	298796	-	SE	,298311-297816^
Grai_02G000640	Chr02	339035	339527	+	A3SS	339349-,339364-
Grai_02G000670	Chr02	361669	361985	+	A3SS	361761-,361771-
Grai_02G000670	Chr02	362067	362345	+	IR	,362202^362272-
Grai_02G000710	Chr02	399552	402423	+	Complex	,399642^401465-401536^401690-
Grai_02G000770	Chr02	432814	433046	-	A3SS	432903-,432885-
Grai_02G000780	Chr02	450448	451100	+	A3SS	450607-,450614-
Grai_02G000830	Chr02	486659	486943	-	IR	,486856^486768-
Grai_02G000910	Chr02	538897	540194	-	IR	,540097^538965-
Grai_02G000970	Chr02	576389	577544	+	A5SS	576510^,576519^
Grai_02G000970	Chr02	577544	578226	+	IR	,577671^577759-
Grai_02G001130	Chr02	694076	694272	+	A5SS	694172^,694184^
Grai_02G001130	Chr02	694482	696000	+	IR	,694658^695128-
Grai_02G001160	Chr02	723178	724199	-	SE	,723328-723287^
Grai_02G001250	Chr02	800687	801736	-	Complex	801046^800953-,800835^800762-
Grai_02G001250	Chr02	798825	800024	-	Complex	799931^799563-799490^799318-799208^798951-,799204^799034-798933^798844-
Grai_02G001250	Chr02	798355	798737	-	Complex	798698^798518-,798670^798547-
Grai_02G001250	Chr02	800687	801736	-	IR	,800835^800762-
Grai_02G001250	Chr02	800687	801736	-	IR	,801046^800953-
Grai_02G001380	Chr02	880548	881970	+	A3SS	881747-,881790-
Grai_02G001380	Chr02	882074	883726	+	IR	,883519^883599-
Grai_02G001500	Chr02	984390	984782	+	A3SS	984603-,984680-
Grai_02G001500	Chr02	985740	986824	+	A3SS	986737-,986748-
Grai_02G001500	Chr02	985072	985405	+	SE	,985195-985308^
Grai_02G001500	Chr02	985740	987120	+	SE	,986748-986824^
Grai_02G001500	Chr02	985740	987120	+	SE	,986737-986824^
Grai_02G001510	Chr02	993867	994133	-	A3SS	993928-,993918-
Grai_02G001510	Chr02	993867	994133	-	A3SS	993928-,993915-
Grai_02G001510	Chr02	993867	994133	-	A3SS	993918-,993915-
Grai_02G001550	Chr02	1012871	1013321	-	A3SS	1012965-,1012932-
Grai_02G001650	Chr02	1121961	1123109	-	IR	,1122447^1122357-
Grai_02G001660	Chr02	1127686	1128632	+	SE	,1128049-1128556^
Grai_02G001680	Chr02	1149106	1150298	-	A5SS	1150008^,1149973^
Grai_02G001720	Chr02	1177291	1179179	+	A3SS	1177753-,1177786-
Grai_02G002010	Chr02	1505034	1505650	+	A3SS	1505406-,1505409-
Grai_02G002450	Chr02	1825548	1826001	-	Complex	1825872^1825794-1825714^,1825758^
Grai_02G002450	Chr02	1825548	1825794	-	A5SS	1825758^,1825714^
Grai_02G002450	Chr02	1825758	1826001	-	IR	,1825872^1825794-
Grai_02G002630	Chr02	2149981	2150300	-	A3SS	2150125-,2150119-
Grai_02G002660	Chr02	2199546	2200189	+	A3SS	2200059-,2200074-
Grai_02G002660	Chr02	2199546	2200189	+	A3SS	2200050-,2200059-
Grai_02G002660	Chr02	2199546	2200189	+	A3SS	2200050-,2200074-
Grai_02G002660	Chr02	2200552	2200845	+	A5SS	2200739^,2200763^
Grai_02G002660	Chr02	2200552	2201001	+	IR	,2200739^2200845-
Grai_02G002660	Chr02	2200552	2201001	+	IR	,2200763^2200845-
Grai_02G002740	Chr02	2292215	2294056	-	Complex	,2293990^2293883-2292569^2292488-
Grai_02G002740	Chr02	2292215	2293883	-	IR	,2292569^2292488-
Grai_02G002740	Chr02	2292215	2294056	-	IR	,2293990^2293883-
Grai_02G002770	Chr02	2310438	2312565	-	A5SS	2310930^,2310857^
Grai_02G002770	Chr02	2310005	2310438	-	IR	,2310378^2310298-
Grai_02G002840	Chr02	2374920	2375658	+	A3SS	2375364-,2375489-
Grai_02G002860	Chr02	2399692	2400613	+	Complex	,2399793^2399910-2399980^2400299-
Grai_02G002860	Chr02	2397736	2398001	+	A3SS	2397828-,2397845-
Grai_02G002860	Chr02	2398590	2398822	+	A3SS	2398722-,2398750-
Grai_02G002860	Chr02	2397310	2397736	+	IR	,2397574^2397613-
Grai_02G002970	Chr02	2497711	2499456	-	A3SS	2499258-,2499094-
Grai_02G002980	Chr02	2504781	2505048	+	A3SS	2504916-,2504919-
Grai_02G003010	Chr02	2570596	2571349	-	A3SS	2570740-,2570727-
Grai_02G003100	Chr02	2657120	2657340	+	A5SS	2657202^,2657231^
Grai_02G003100	Chr02	2655690	2657120	+	SE	,2656392-2656640^
Grai_02G003310	Chr02	2895239	2895934	-	SE	,2895633-2895430^
Grai_02G003450	Chr02	3182837	3183558	-	SE	,3183057-3182995^
Grai_02G003500	Chr02	3228229	3229696	-	A5SS	3229654^,3228984^
Grai_02G003590	Chr02	3424563	3425433	-	Complex	,3425314^3425016-3424888^3424641-
Grai_02G003650	Chr02	3505209	3506930	+	SE	,3506756-3506830^
Grai_02G003680	Chr02	3534647	3536184	-	Complex	3535923-3535874^3535316-,3535313-
Grai_02G003680	Chr02	3534647	3536184	-	A3SS	3535316-,3535313-
Grai_02G003680	Chr02	3535316	3536184	-	SE	,3535923-3535874^
Grai_02G003800	Chr02	3717175	3717578	-	SE	,3717413-3717260^
Grai_02G003850	Chr02	3816534	3817710	+	A5SS	3817178^,3817250^
Grai_02G003870	Chr02	3828946	3829705	+	A3SS	3829545-,3829551-
Grai_02G003920	Chr02	3860967	3861666	+	IR	,3861064^3861448-
Grai_02G003990	Chr02	4020376	4021116	-	SE	,4020624-4020489^
Grai_02G004010	Chr02	4064064	4066125	+	Complex	4064156^4065291-,4065103^4065249-
Grai_02G004070	Chr02	4118079	4118843	-	SE	,4118233-4118174^
Grai_02G004180	Chr02	4271548	4271823	-	A5SS	4271750^,4271691^
Grai_02G004180	Chr02	4272657	4273840	-	SE	,4272817-4272746^
Grai_02G004310	Chr02	4607583	4608251	+	SE	,4607913-4608009^
Grai_02G004470	Chr02	4914775	4915252	+	A3SS	4915142-,4915158-
Grai_02G004470	Chr02	4914472	4915252	+	IR	,4914775^4915142-
Grai_02G004470	Chr02	4914472	4915252	+	IR	,4914775^4915158-
Grai_02G004670	Chr02	5348923	5349123	-	A5SS	5349042^,5349017^
Grai_02G004670	Chr02	5341849	5343127	-	IR	,5343034^5342862-
Grai_02G004920	Chr02	5826483	5827277	+	A3SS	5827217-,5827237-
Grai_02G005060	Chr02	6045602	6045781	-	A5SS	6045746^,6045696^
Grai_02G005060	Chr02	6044886	6045781	-	IR	,6045696^6045602-
Grai_02G005060	Chr02	6044886	6045781	-	IR	,6045746^6045602-
Grai_02G005340	Chr02	6587944	6589741	-	IR	,6589408^6588312-
Grai_02G005590	Chr02	7177715	7177952	+	A3SS	7177842-,7177877-
Grai_02G005740	Chr02	7633543	7633734	-	A5SS	7633627^,7633617^
Grai_02G005800	Chr02	7818104	7819231	+	A3SS	7819075-,7819146-
Grai_02G005800	Chr02	7817424	7818104	+	IR	,7817894^7817981-
Grai_02G005830	Chr02	7867094	7869836	-	Complex	,7868370-7868290^7868181-7867996^
Grai_02G005870	Chr02	7918272	7920250	+	Complex	,7919098-7919332^7919444-7919502^
Grai_02G005870	Chr02	7923597	7924021	+	IR	,7923727^7923835-
Grai_02G005920	Chr02	8022847	8024091	-	A5SS	8023975^,8023536^
Grai_02G005920	Chr02	8023536	8024091	-	IR	,8023975^8023784-
Grai_02G005920	Chr02	8022847	8023975	-	SE	,8023784-8023536^
Grai_02G006010	Chr02	8274748	8276071	+	A3SS	8275702-,8275870-
Grai_02G006250	Chr02	8926711	8927440	-	A5SS	8927201^,8927099^
Grai_02G006430	Chr02	9576862	9577440	+	IR	,9577268^9577339-
Grai_02G006640	Chr02	10212396	10214156	+	A3SS	10213616-,10213621-
Grai_02G006950	Chr02	11230561	11231962	+	SE	,11230642-11230713^
Grai_02G006970	Chr02	11239239	11239465	-	A3SS	11239342-,11239337-
Grai_02G006970	Chr02	11238029	11238204	-	A3SS	11238111-,11238081-
Grai_02G006970	Chr02	11238463	11239465	-	SE	,11239342-11239239^
Grai_02G006970	Chr02	11238463	11239465	-	SE	,11239337-11239239^
Grai_02G007020	Chr02	11435587	11437758	-	A3SS	11435749-,11435738-
Grai_02G007020	Chr02	11435587	11437758	-	A3SS	11435738-,11435721-
Grai_02G007020	Chr02	11435587	11437758	-	A3SS	11435749-,11435721-
Grai_02G007060	Chr02	11697243	11698327	+	A3SS	11697733-,11697751-
Grai_02G007210	Chr02	12314633	12315894	-	SE	,12315518-12315455^
Grai_02G007300	Chr02	12627238	12628017	-	A5SS	12627876^,12627870^
Grai_02G007300	Chr02	12626075	12626353	-	IR	,12626254^12626187-
Grai_02G007350	Chr02	12773043	12773939	+	Complex	12773320^,12773343^12773485-12773511^12773600-12773699^
Grai_02G007370	Chr02	12838745	12839473	+	IR	,12838850^12839268-
Grai_02G007400	Chr02	12917004	12917797	-	A5SS	12917459^,12917309^
Grai_02G007450	Chr02	13013266	13014458	-	Complex	13014206^13013320-,13014020^13013323-
Grai_02G007450	Chr02	13012638	13014020	-	Complex	13013323-13013266^13012874-,13013320-
Grai_02G007450	Chr02	13014553	13015463	-	A3SS	13015185-,13014647-
Grai_02G007450	Chr02	13013266	13014020	-	A3SS	13013323-,13013320-
Grai_02G007450	Chr02	13012638	13013266	-	A3SS	13013031-,13012863-
Grai_02G007450	Chr02	13012638	13013266	-	A3SS	13012874-,13012863-
Grai_02G007450	Chr02	13012638	13013266	-	A3SS	13013031-,13012874-
Grai_02G007450	Chr02	13015568	13015986	-	A5SS	13015680^,13015661^
Grai_02G007450	Chr02	13013320	13014458	-	A5SS	13014206^,13014020^
Grai_02G007450	Chr02	13014553	13015568	-	IR	,13015463^13015185-
Grai_02G007450	Chr02	13014553	13015568	-	IR	,13015463^13014647-
Grai_02G007450	Chr02	13014020	13014458	-	IR	,13014206^13014051-
Grai_02G007450	Chr02	13012638	13013320	-	IR	,13013266^13012863-
Grai_02G007450	Chr02	13012638	13013320	-	IR	,13013266^13013031-
Grai_02G007450	Chr02	13013320	13014206	-	SE	,13014051-13014020^
Grai_02G007460	Chr02	13039406	13040144	-	SE	,13039945-13039844^
Grai_02G007510	Chr02	13178015	13179185	-	IR	,13179069^13178931-
Grai_02G007540	Chr02	13277855	13278276	-	SE	,13278204-13278139^
Grai_02G007550	Chr02	13330078	13330742	+	IR	,13330149^13330681-
Grai_02G007550	Chr02	13335191	13335904	+	IR	,13335379^13335764-
Grai_02G007610	Chr02	13463898	13464858	+	A3SS	13464767-,13464779-
Grai_02G007610	Chr02	13464858	13465470	+	SE	,13465238-13465348^
Grai_02G007630	Chr02	13577700	13578347	+	Complex	,13577828^13577946-13578028^13578117-
Grai_02G007630	Chr02	13581373	13581574	+	A3SS	13581476-,13581510-
Grai_02G007630	Chr02	13579724	13579949	+	A5SS	13579831^,13579850^
Grai_02G007630	Chr02	13580725	13580901	+	A5SS	13580781^,13580825^
Grai_02G007630	Chr02	13580901	13581175	+	IR	,13580998^13581117-
Grai_02G007670	Chr02	13719200	13719382	-	A5SS	13719319^,13719292^
Grai_02G007670	Chr02	13719783	13720113	-	IR	,13720029^13719942-
Grai_02G007920	Chr02	14531489	14533737	+	IR	,14533348^14533542-
Grai_02G008070	Chr02	14938498	14939709	+	IR	,14938952^14939414-
Grai_02G008390	Chr02	15156907	15157046	+	A3SS	15156994-,15156999-
Grai_02G008440	Chr02	15518937	15520561	-	A3SS	15519059-,15519049-
Grai_02G008580	Chr02	16256015	16258949	+	Complex	16256201-,16256225-16257749^16258200-
Grai_02G008580	Chr02	16255525	16256015	+	IR	,16255765^16255879-
Grai_02G008830	Chr02	17251358	17251939	+	Complex	17251508-17251582^17251658-,17251509-
Grai_02G008830	Chr02	17246811	17247023	+	A3SS	17246916-,17246922-
Grai_02G008830	Chr02	17251358	17251939	+	A3SS	17251508-,17251509-
Grai_02G008830	Chr02	17251508	17251939	+	IR	,17251582^17251658-
Grai_02G008970	Chr02	17653893	17655118	-	Complex	17654998-17654301^,17654405-17654270^
Grai_02G009010	Chr02	17810292	17812227	-	Complex	17812168^17811471-17811101^17810364-,17811986^17811196-
Grai_02G009010	Chr02	17810292	17811986	-	A3SS	17811471-,17811196-
Grai_02G009010	Chr02	17811471	17812227	-	A5SS	17812168^,17811986^
Grai_02G009010	Chr02	17810292	17811471	-	IR	,17811101^17810364-
Grai_02G009010	Chr02	17810080	17810200	-	IR	,17810187^17810103-
Grai_02G009150	Chr02	18548884	18549631	-	Complex	,18549410^18549322-18549128^18549020-
Grai_02G009150	Chr02	18549128	18549631	-	IR	,18549410^18549322-
Grai_02G009150	Chr02	18547211	18547767	-	IR	,18547625^18547414-
Grai_02G009240	Chr02	19150213	19150900	-	IR	,19150631^19150341-
Grai_02G009240	Chr02	19148257	19150104	-	IR	,19149935^19149835-
Grai_02G009310	Chr02	19630056	19630284	-	A5SS	19630208^,19630155^
Grai_02G009310	Chr02	19628766	19629215	-	IR	,19629122^19628885-
Grai_02G009330	Chr02	19719237	19722082	-	A3SS	19721579-,19721540-
Grai_02G009330	Chr02	19721579	19722374	-	SE	,19722132-19722082^
Grai_02G009360	Chr02	19831073	19833622	-	A3SS	19831541-,19831535-
Grai_02G009460	Chr02	20836016	20836343	-	A5SS	20836275^,20836241^
Grai_02G009470	Chr02	20884774	20885140	+	IR	,20884849^20884936-
Grai_02G009510	Chr02	20940946	20941282	-	IR	,20941094^20941007-
Grai_02G009510	Chr02	20938666	20938976	-	IR	,20938763^20938684-
Grai_02G009510	Chr02	20938976	20939390	-	SE	,20939256-20939208^
Grai_02G009620	Chr02	21509916	21510244	-	IR	,21510094^21510016-
Grai_02G009630	Chr02	21608464	21609033	+	A5SS	21608568^,21608788^
Grai_02G009630	Chr02	21604302	21605452	+	SE	,21604607-21604653^
Grai_02G009970	Chr02	23854469	23854877	+	IR	,23854634^23854690-
Grai_02G010000	Chr02	24341273	24341934	-	Complex	24341815^24341677-,24341810^24341691-
Grai_02G010000	Chr02	24341273	24341810	-	A3SS	24341691-,24341677-
Grai_02G010000	Chr02	24341677	24341934	-	A5SS	24341815^,24341810^
Grai_02G010020	Chr02	24428627	24429198	+	A5SS	24428901^,24429100^
Grai_02G010020	Chr02	24428627	24429198	+	A5SS	24428880^,24429100^
Grai_02G010020	Chr02	24428627	24429198	+	A5SS	24428880^,24428901^
Grai_02G010090	Chr02	24667304	24667672	+	A3SS	24667574-,24667598-
Grai_02G010090	Chr02	24667672	24668151	+	A3SS	24667906-,24668017-
Grai_02G010170	Chr02	25076243	25076525	-	IR	,25076444^25076377-
Grai_02G010270	Chr02	25625340	25626621	+	SE	,25625763-25625819^
Grai_02G010310	Chr02	25980495	25980926	-	Complex	25980791^25980690-,25980763^25980678-
Grai_02G010310	Chr02	25980495	25980926	-	Complex	25980848^25980690-,25980763^25980678-
Grai_02G010310	Chr02	25980690	25980926	-	A5SS	25980848^,25980791^
Grai_02G010310	Chr02	25967674	25968146	-	IR	,25967984^25967830-
Grai_02G010670	Chr02	27163573	27164247	-	SE	,27164157-27163871^
Grai_02G010870	Chr02	28046200	28047201	-	Complex	,28046979-28046898^28046774-28046713^
Grai_02G010960	Chr02	28339097	28339308	+	A3SS	28339203-,28339232-
Grai_02G011130	Chr02	28583800	28584667	-	IR	,28584499^28584319-
Grai_02G011270	Chr02	28979075	28979954	+	Complex	,28979302^28979694-28979796^28979872-
Grai_02G011320	Chr02	29106690	29106968	-	A5SS	29106867^,29106799^
Grai_02G011370	Chr02	29256073	29256761	+	A3SS	29256163-,29256178-
Grai_02G011520	Chr02	29683046	29683392	+	SE	,29683187-29683249^
Grai_02G011650	Chr02	30093157	30093497	+	A3SS	30093341-,30093374-
Grai_02G011650	Chr02	30090719	30091468	+	SE	,30091328-30091365^
Grai_02G011730	Chr02	30275783	30276059	+	A5SS	30275872^,30275884^
Grai_02G011830	Chr02	30568005	30568190	-	A3SS	30568063-,30568052-
Grai_02G011830	Chr02	30565610	30566961	-	A3SS	30566828-,30566809-
Grai_02G011830	Chr02	30568005	30568761	-	IR	,30568190^30568063-
Grai_02G011830	Chr02	30568005	30568761	-	IR	,30568190^30568052-
Grai_02G011840	Chr02	30591941	30593285	-	Complex	,30593184^30592684-30592642^30592556-30592306^30592211-
Grai_02G011840	Chr02	30591941	30593285	-	Complex	,30593184^30592684-30592642^30592556-30592468^30592394-30592306^30592211-
Grai_02G011840	Chr02	30591941	30593359	-	Complex	30593285-,30592684-30592642^30592556-30592468^30592394-
Grai_02G011840	Chr02	30591941	30592556	-	Complex	30592468^30592394-,30592306^30592211-
Grai_02G011840	Chr02	30594030	30594504	-	A5SS	30594290^,30594241^
Grai_02G011840	Chr02	30593359	30593679	-	IR	,30593529^30593458-
Grai_02G011840	Chr02	30592306	30592556	-	IR	,30592468^30592394-
Grai_02G011840	Chr02	30591941	30592394	-	IR	,30592306^30592211-
Grai_02G011840	Chr02	30592684	30593359	-	SE	,30593285-30593184^
Grai_02G011930	Chr02	30834590	30834852	-	IR	,30834749^30834673-
Grai_02G011970	Chr02	30867970	30868689	-	A3SS	30868406-,30868289-
Grai_02G011970	Chr02	30865747	30866113	-	IR	,30865983^30865907-
Grai_02G012000	Chr02	30998816	30999746	+	IR	,30999040^30999133-
Grai_02G012090	Chr02	31415485	31416074	+	IR	,31415760^31415856-
Grai_02G012160	Chr02	31640231	31640518	-	IR	,31640436^31640351-
Grai_02G012240	Chr02	31970077	31972878	-	A3SS	31970401-,31970331-
Grai_02G012250	Chr02	31977780	31978710	-	A3SS	31978052-,31977937-
Grai_02G012250	Chr02	31981020	31983828	-	IR	,31981901^31981793-
Grai_02G012310	Chr02	32249891	32251197	+	A5SS	32250359^,32250795^
Grai_02G012350	Chr02	32268994	32269621	+	Complex	32269083^32269510-,32269089^32269508-
Grai_02G012350	Chr02	32268074	32268561	+	SE	,32268192-32268287^
Grai_02G012400	Chr02	32406651	32407099	+	Complex	,32406736^32406879-32406941^32407055-
Grai_02G012400	Chr02	32404944	32405579	+	Complex	32405094^32405458-,32405262^32405454-
Grai_02G012400	Chr02	32406651	32406941	+	IR	,32406736^32406879-
Grai_02G012400	Chr02	32406651	32407099	+	IR	,32406941^32407055-
Grai_02G012400	Chr02	32407196	32407711	+	IR	,32407258^32407404-
Grai_02G012420	Chr02	32417674	32417909	-	A3SS	32417796-,32417781-
Grai_02G012530	Chr02	32641089	32641970	-	IR	,32641287^32641187-
Grai_02G012640	Chr02	32979189	32979621	-	A3SS	32979343-,32979333-
Grai_02G012640	Chr02	32977468	32977850	-	IR	,32977763^32977576-
Grai_02G012660	Chr02	32997036	32998199	-	IR	,32997778^32997670-
Grai_02G012690	Chr02	33050220	33051083	-	A3SS	33050911-,33050750-
Grai_02G012690	Chr02	33050750	33051083	-	SE	,33050911-33050865^
Grai_02G012770	Chr02	33254177	33255165	+	A5SS	33254993^,33255002^
Grai_02G012790	Chr02	33283915	33284143	-	IR	,33284045^33283980-
Grai_02G012830	Chr02	33416947	33417679	+	A3SS	33417496-,33417511-
Grai_02G012830	Chr02	33419748	33420349	+	A5SS	33419822^,33419849^
Grai_02G012830	Chr02	33424868	33425227	+	IR	,33425055^33425125-
Grai_02G012890	Chr02	33499378	33500774	-	SE	,33499586-33499506^
Grai_02G012900	Chr02	33513254	33513523	+	IR	,33513345^33513439-
Grai_02G012920	Chr02	33588300	33592124	+	A5SS	33588432^,33588447^
Grai_02G013070	Chr02	33787119	33790274	-	Complex	33790122-33789930^33787272-,33787269-
Grai_02G013070	Chr02	33787119	33789930	-	A3SS	33787272-,33787269-
Grai_02G013070	Chr02	33787119	33790274	-	A3SS	33790122-,33787269-
Grai_02G013070	Chr02	33787119	33790122	-	IR	,33789930^33787269-
Grai_02G013070	Chr02	33787119	33790122	-	IR	,33789930^33787272-
Grai_02G013070	Chr02	33787269	33790274	-	SE	,33790122-33789930^
Grai_02G013140	Chr02	33927308	33927558	-	A3SS	33927419-,33927414-
Grai_02G013160	Chr02	34135549	34137046	+	A3SS	34136696-,34136718-
Grai_02G013170	Chr02	34143458	34144076	+	IR	,34143740^34143842-
Grai_02G013180	Chr02	34173947	34175584	-	IR	,34174380^34174106-
Grai_02G013190	Chr02	34242274	34243436	-	IR	,34243381^34243233-
Grai_02G013310	Chr02	34513841	34514425	+	Complex	34513934-,34513977-34514088^34514209-
Grai_02G013310	Chr02	34511802	34513161	+	Complex	34511920-34513031^,34511924-34513083^
Grai_02G013310	Chr02	34513841	34514088	+	A3SS	34513934-,34513977-
Grai_02G013310	Chr02	34513934	34514425	+	IR	,34514088^34514209-
Grai_02G013310	Chr02	34513405	34513687	+	SE	,34513501-34513560^
Grai_02G013360	Chr02	34730942	34731685	+	IR	,34731141^34731377-
Grai_02G013360	Chr02	34731925	34732305	+	IR	,34732041^34732256-
Grai_02G013500	Chr02	35163652	35165079	-	IR	,35164458^35164310-
Grai_02G013720	Chr02	35509399	35509695	-	IR	,35509542^35509463-
Grai_02G013770	Chr02	35555776	35555966	+	A3SS	35555857-,35555865-
Grai_02G013780	Chr02	35558263	35559139	-	SE	,35558643-35558440^
Grai_02G013840	Chr02	35762954	35764541	-	A3SS	35763093-,35763066-
Grai_02G013900	Chr02	35927584	35928442	-	SE	,35928348-35928265^
Grai_02G014060	Chr02	36476253	36477049	+	A5SS	36476351^,36476366^
Grai_02G014130	Chr02	36576938	36577532	+	Complex	,36577206^36577296-36577390^36577514-
Grai_02G014130	Chr02	36577390	36577532	+	A3SS	36577477-,36577514-
Grai_02G014130	Chr02	36576938	36577390	+	IR	,36577206^36577296-
Grai_02G014130	Chr02	36576938	36577532	+	IR	,36577390^36577477-
Grai_02G014300	Chr02	36972548	36972856	-	A5SS	36972762^,36972729^
Grai_02G014300	Chr02	36973644	36973878	-	SE	,36973847-36973722^
Grai_02G014690	Chr02	37782698	37784134	-	Complex	,37783984^37783859-37783470^37782989-
Grai_02G014690	Chr02	37785657	37786833	-	A5SS	37786155^,37786141^
Grai_02G014740	Chr02	37879052	37879434	-	IR	,37879315^37879237-
Grai_02G014750	Chr02	37973371	37973878	+	IR	,37973511^37973580-
Grai_02G014780	Chr02	38067657	38067846	-	A3SS	38067750-,38067742-
Grai_02G014780	Chr02	38063633	38063808	-	A5SS	38063757^,38063724^
Grai_02G014790	Chr02	38141066	38141949	+	A3SS	38141571-,38141584-
Grai_02G014790	Chr02	38143556	38143923	+	IR	,38143598^38143671-
Grai_02G014810	Chr02	38150880	38151172	+	IR	,38150956^38151035-
Grai_02G014890	Chr02	38280296	38280811	+	IR	,38280502^38280593-
Grai_02G014950	Chr02	38338904	38339819	-	IR	,38339334^38339206-
Grai_02G015030	Chr02	38414836	38416695	-	A3SS	38415023-,38415016-
Grai_02G015030	Chr02	38414836	38416695	-	A3SS	38415064-,38415023-
Grai_02G015030	Chr02	38414836	38416695	-	A3SS	38415064-,38415016-
Grai_02G015060	Chr02	38434904	38435213	-	A3SS	38435149-,38435137-
Grai_02G015060	Chr02	38432667	38433914	-	SE	,38432851-38432750^
Grai_02G015110	Chr02	38532131	38532365	-	A3SS	38532275-,38532267-
Grai_02G015110	Chr02	38530663	38531409	-	A5SS	38531188^,38531180^
Grai_02G015120	Chr02	38567065	38568015	+	A5SS	38567174^,38567188^
Grai_02G015210	Chr02	38696163	38696396	+	IR	,38696264^38696357-
Grai_02G015210	Chr02	38697660	38698227	+	IR	,38697841^38698109-
Grai_02G015270	Chr02	38779615	38780700	-	IR	,38780160^38779748-
Grai_02G015350	Chr02	38956340	38957217	+	IR	,38956809^38956957-
Grai_02G015380	Chr02	39066561	39067242	+	SE	,39066913-39066997^
Grai_02G015400	Chr02	39148639	39149900	-	IR	,39149528^39149445-
Grai_02G015560	Chr02	39471245	39471719	+	A3SS	39471571-,39471582-
Grai_02G015580	Chr02	39492537	39492972	-	SE	,39492683-39492629^
Grai_02G015610	Chr02	39576365	39576765	-	IR	,39576667^39576519-
Grai_02G015690	Chr02	39717151	39717948	-	A5SS	39717272^,39717266^
Grai_02G015750	Chr02	39857446	39857996	+	Complex	39857625^39857897-,39857721^39857894-
Grai_02G015750	Chr02	39856477	39856780	+	A3SS	39856643-,39856644-
Grai_02G015810	Chr02	40079990	40080148	+	A3SS	40080070-,40080095-
Grai_02G015810	Chr02	40081305	40081797	+	IR	,40081411^40081590-
Grai_02G015850	Chr02	40150590	40151233	+	A3SS	40150976-,40151009-
Grai_02G015870	Chr02	40170859	40171113	+	A5SS	40170935^,40171007^
Grai_02G015940	Chr02	40291399	40295250	-	A3SS	40293992-,40293953-
Grai_02G015950	Chr02	40336720	40337698	+	Complex	40336817-,40336847-40336936^40337605-
Grai_02G015990	Chr02	40408897	40410801	-	SE	,40409725-40409644^
Grai_02G016130	Chr02	40580617	40581893	-	IR	,40581492^40580651-
Grai_02G016170	Chr02	40657404	40657714	+	A5SS	40657549^,40657559^
Grai_02G016200	Chr02	40716677	40717822	-	A3SS	40716725-,40716721-
Grai_02G016330	Chr02	41015514	41015723	+	IR	,41015581^41015658-
Grai_02G016390	Chr02	41065855	41066157	-	A3SS	41066061-,41065961-
Grai_02G016800	Chr02	41816791	41818091	+	IR	,41816930^41817329-
Grai_02G016870	Chr02	41855068	41855571	+	A3SS	41855141-,41855240-
Grai_02G017050	Chr02	42088825	42089205	+	A3SS	42089044-,42089058-
Grai_02G017100	Chr02	42166722	42167037	+	A5SS	42166933^,42166965^
Grai_02G017210	Chr02	42268322	42270256	+	Complex	42268779^42268867-,42269051^42269163-42269178^42269278-
Grai_02G017370	Chr02	42753775	42754246	+	A3SS	42754058-,42754147-
Grai_02G017370	Chr02	42759888	42760153	+	A3SS	42760002-,42760004-
Grai_02G017430	Chr02	42824750	42825308	+	IR	,42825139^42825211-
Grai_02G017770	Chr02	43278995	43279449	+	IR	,43279150^43279409-
Grai_02G017830	Chr02	43370077	43370430	-	A3SS	43370210-,43370203-
Grai_02G017870	Chr02	43445483	43445886	-	A3SS	43445775-,43445768-
Grai_02G017900	Chr02	43496934	43497462	-	IR	,43497071^43496994-
Grai_02G017940	Chr02	43607948	43608252	+	A3SS	43608144-,43608152-
Grai_02G018030	Chr02	43735250	43737418	+	SE	,43736687-43736800^
Grai_02G018140	Chr02	43845589	43845787	+	A5SS	43845651^,43845659^
Grai_02G018140	Chr02	43848845	43849197	+	IR	,43849069^43849146-
Grai_02G018180	Chr02	43905862	43906091	-	IR	,43906051^43905944-
Grai_02G018230	Chr02	43979366	43980618	+	Complex	43979543^43980493-,43979572^43980552-
Grai_02G018230	Chr02	43979366	43981325	+	Complex	43979543^43980493-43980618^,43979572^
Grai_02G018230	Chr02	43979572	43981325	+	SE	,43980552-43980618^
Grai_02G018280	Chr02	44043586	44045892	-	A5SS	44045116^,44045091^
Grai_02G018310	Chr02	44103477	44104609	-	SE	,44104038-44103971^
Grai_02G018360	Chr02	44169389	44171631	+	IR	,44169540^44169889-
Grai_02G018440	Chr02	44242942	44243719	+	A5SS	44243015^,44243028^
Grai_02G018440	Chr02	44236132	44236313	+	IR	,44236175^44236267-
Grai_02G018510	Chr02	44306428	44306701	+	IR	,44306587^44306654-
Grai_02G018510	Chr02	44307145	44307865	+	IR	,44307218^44307312-
Grai_02G018510	Chr02	44308930	44309379	+	IR	,44309143^44309268-
Grai_02G018700	Chr02	44519964	44520358	-	IR	,44520210^44520108-
Grai_02G018780	Chr02	44650120	44650412	-	SE	,44650274-44650204^
Grai_02G018810	Chr02	44706458	44707077	-	A3SS	44706691-,44706639-
Grai_02G018820	Chr02	44716226	44716712	-	IR	,44716609^44716505-
Grai_02G018830	Chr02	44723513	44724171	-	IR	,44724099^44724003-
Grai_02G018850	Chr02	44751538	44751749	-	A3SS	44751634-,44751627-
Grai_02G018850	Chr02	44751749	44752629	-	IR	,44752551^44751979-
Grai_02G018860	Chr02	44777310	44777489	-	A3SS	44777412-,44777393-
Grai_02G018860	Chr02	44769731	44770658	-	A3SS	44770011-,44770004-
Grai_02G018860	Chr02	44779963	44780444	-	IR	,44780316^44780120-
Grai_02G018860	Chr02	44778321	44779488	-	SE	,44778542-44778450^
Grai_02G018890	Chr02	44835263	44835559	-	IR	,44835480^44835398-
Grai_02G018950	Chr02	44911289	44912120	-	IR	,44911747^44911602-
Grai_02G018950	Chr02	44904578	44905236	-	IR	,44904887^44904773-
Grai_02G018990	Chr02	44955048	44955422	-	A3SS	44955338-,44955275-
Grai_02G018990	Chr02	44950738	44954430	-	A3SS	44951354-,44951348-
Grai_02G019290	Chr02	45298242	45298469	+	A5SS	45298365^,45298386^
Grai_02G019390	Chr02	45375413	45377738	-	A5SS	45377692^,45377681^
Grai_02G019480	Chr02	45452515	45453187	-	A5SS	45453039^,45453034^
Grai_02G019660	Chr02	45626119	45626764	-	A3SS	45626386-,45626340-
Grai_02G019660	Chr02	45625860	45626119	-	A3SS	45625937-,45625926-
Grai_02G019660	Chr02	45624818	45625550	-	A3SS	45624985-,45624978-
Grai_02G019680	Chr02	45637988	45638417	+	A3SS	45638222-,45638223-
Grai_02G019870	Chr02	45839438	45839632	-	A3SS	45839546-,45839481-
Grai_02G019900	Chr02	45855727	45856181	+	IR	,45855918^45856092-
Grai_02G020120	Chr02	46081931	46082208	-	IR	,46082102^46082024-
Grai_02G020120	Chr02	46085417	46085692	-	SE	,46085595-46085503^
Grai_02G020150	Chr02	46100186	46102775	+	A3SS	46101085-,46101104-
Grai_02G020310	Chr02	46287488	46288281	-	A3SS	46288056-,46288049-
Grai_02G020410	Chr02	46449629	46455088	+	IR	,46454535^46454718-
Grai_02G020600	Chr02	46643161	46643451	-	IR	,46643311^46643232-
Grai_02G020600	Chr02	46642084	46642318	-	IR	,46642248^46642176-
Grai_02G020680	Chr02	46676137	46676520	-	IR	,46676385^46676310-
Grai_02G020700	Chr02	46738746	46740933	+	A3SS	46740571-,46740574-
Grai_02G020700	Chr02	46745096	46745323	+	A3SS	46745174-,46745210-
Grai_02G020710	Chr02	46757139	46757458	-	A3SS	46757356-,46757275-
Grai_02G020780	Chr02	46880543	46881101	-	IR	,46881021^46880855-
Grai_02G020780	Chr02	46881927	46882445	-	SE	,46882129-46882014^
Grai_02G020800	Chr02	46900528	46900941	+	IR	,46900735^46900816-
Grai_02G020800	Chr02	46901635	46902209	+	IR	,46901906^46901973-
Grai_02G020800	Chr02	46902883	46903180	+	IR	,46903032^46903106-
Grai_02G020840	Chr02	46926257	46926585	-	SE	,46926505-46926457^
Grai_02G021010	Chr02	47106015	47106849	-	Complex	,47106801^47106690-47106606^47106525-
Grai_02G021020	Chr02	47125160	47125444	-	A5SS	47125348^,47125258^
Grai_02G021030	Chr02	47140342	47141318	+	Complex	,47140601^47141110-47141130^47141218-
Grai_02G021030	Chr02	47140342	47141780	+	Complex	,47140601^47141218-47141318^47141405-
Grai_02G021030	Chr02	47140342	47141780	+	Complex	,47140601^47141110-47141130^47141218-47141318^47141405-
Grai_02G021030	Chr02	47140342	47141318	+	IR	,47140601^47141218-
Grai_02G021030	Chr02	47140342	47141780	+	IR	,47141318^47141405-
Grai_02G021030	Chr02	47140601	47141218	+	SE	,47141110-47141130^
Grai_02G021110	Chr02	47225892	47227296	+	IR	,47226142^47227276-
Grai_02G021710	Chr02	47856339	47858217	-	A3SS	47857995-,47857708-
Grai_02G021710	Chr02	47858217	47858466	-	IR	,47858372^47858282-
Grai_02G021780	Chr02	47918338	47919839	-	Complex	,47919088^47918952-47918941^47918760-
Grai_02G021840	Chr02	47967602	47968279	-	SE	,47968194-47968116^
Grai_02G021850	Chr02	47972651	47973289	+	A5SS	47973164^,47973170^
Grai_02G021940	Chr02	48038781	48040235	+	SE	,48039707-48039950^
Grai_02G022210	Chr02	48230079	48230348	-	IR	,48230281^48230181-
Grai_02G022240	Chr02	48258251	48258545	+	SE	,48258342-48258407^
Grai_03G000020	Chr03	2569	3163	-	IR	,3074^2966-
Grai_03G000140	Chr03	40184	41454	+	Complex	,40527^40867-40914^41019-
Grai_03G000140	Chr03	40184	41454	+	Complex	,40527^40854-40914^41019-
Grai_03G000140	Chr03	40184	41454	+	Complex	,40523^40867-40914^41019-
Grai_03G000140	Chr03	40184	41454	+	Complex	,40523^40854-40914^41019-
Grai_03G000140	Chr03	40184	40914	+	Complex	40523^40854-,40527^40867-
Grai_03G000140	Chr03	40184	40914	+	Complex	40523^40867-,40527^40854-
Grai_03G000140	Chr03	40527	40914	+	A3SS	40854-,40867-
Grai_03G000140	Chr03	40523	40914	+	A3SS	40854-,40867-
Grai_03G000140	Chr03	40184	40854	+	A5SS	40523^,40527^
Grai_03G000140	Chr03	40184	40867	+	A5SS	40523^,40527^
Grai_03G000320	Chr03	139984	140935	-	A3SS	140503-,140492-
Grai_03G000320	Chr03	139098	139323	-	A3SS	139212-,139149-
Grai_03G000320	Chr03	142395	142700	-	IR	,142557^142466-
Grai_03G000330	Chr03	150548	151782	+	A3SS	150625-,150701-
Grai_03G000410	Chr03	191973	192136	+	A3SS	192065-,192066-
Grai_03G000460	Chr03	223984	224794	-	A3SS	224183-,224144-
Grai_03G000460	Chr03	225096	225256	-	IR	,225210^225133-
Grai_03G000460	Chr03	223984	224888	-	IR	,224794^224144-
Grai_03G000460	Chr03	223984	224888	-	IR	,224794^224183-
Grai_03G000490	Chr03	251783	252283	+	A3SS	251858-,251966-
Grai_03G000570	Chr03	297343	298450	+	SE	,297870-297976^
Grai_03G000700	Chr03	409167	409685	-	IR	,409308^409226-
Grai_03G000830	Chr03	554821	555262	+	A3SS	555158-,555166-
Grai_03G000830	Chr03	556280	556493	+	A3SS	556365-,556372-
Grai_03G000890	Chr03	588621	589597	+	A3SS	589250-,589255-
Grai_03G000960	Chr03	643668	645001	+	Complex	644368-644466^644807-,644520-
Grai_03G000990	Chr03	659049	659869	-	Complex	,659597-659370^659266-659176^
Grai_03G000990	Chr03	660494	665469	-	A3SS	665357-,665352-
Grai_03G000990	Chr03	658121	658499	-	IR	,658299^658221-
Grai_03G001000	Chr03	668790	669398	+	IR	,668855^669348-
Grai_03G001030	Chr03	686691	688089	-	Complex	687666-687649^,687248-686804^
Grai_03G001030	Chr03	685326	686243	-	A3SS	686126-,686123-
Grai_03G001260	Chr03	914082	914512	+	SE	,914162-914427^
Grai_03G001360	Chr03	1014040	1014392	-	SE	,1014289-1014254^
Grai_03G001400	Chr03	1044392	1044986	-	Complex	,1044885-1044803^1044679-1044568^
Grai_03G001400	Chr03	1045254	1045573	-	IR	,1045456^1045379-
Grai_03G001400	Chr03	1043816	1044205	-	IR	,1044125^1044045-
Grai_03G001480	Chr03	1121606	1122057	+	Complex	1121705-1121874^1121975-,1121723-
Grai_03G001490	Chr03	1127741	1127860	+	A3SS	1127824-,1127856-
Grai_03G001560	Chr03	1183587	1184544	+	A3SS	1184455-,1184464-
Grai_03G001680	Chr03	1271750	1272561	+	SE	,1271869-1271920^
Grai_03G001770	Chr03	1391009	1391355	-	A3SS	1391229-,1391191-
Grai_03G001800	Chr03	1443136	1443675	+	A3SS	1443613-,1443635-
Grai_03G001800	Chr03	1446752	1447435	+	SE	,1447145-1447186^
Grai_03G001950	Chr03	1624790	1625261	+	A3SS	1625157-,1625163-
Grai_03G001970	Chr03	1640190	1641645	+	SE	,1641027-1641159^
Grai_03G002040	Chr03	1759018	1760910	-	A3SS	1759886-,1759295-
Grai_03G002040	Chr03	1755871	1757965	-	IR	,1756145^1756059-
Grai_03G002180	Chr03	1921949	1922258	-	A3SS	1922125-,1922108-
Grai_03G002180	Chr03	1921949	1922258	-	A3SS	1922125-,1922114-
Grai_03G002180	Chr03	1921949	1922258	-	A3SS	1922114-,1922108-
Grai_03G002200	Chr03	1945074	1945738	+	IR	,1945326^1945412-
Grai_03G002280	Chr03	2027171	2028268	+	IR	,2027424^2027757-
Grai_03G002680	Chr03	2403954	2405117	-	A3SS	2404284-,2404281-
Grai_03G002710	Chr03	2440286	2441598	+	A5SS	2441348^,2441417^
Grai_03G002820	Chr03	2635272	2635974	-	Complex	2635684-2635620^,2635668-2635583^
Grai_03G002820	Chr03	2635583	2635974	-	A3SS	2635684-,2635668-
Grai_03G002820	Chr03	2635272	2635684	-	A5SS	2635620^,2635583^
Grai_03G002980	Chr03	2759328	2760264	+	A3SS	2760054-,2760076-
Grai_03G003000	Chr03	2773097	2774664	-	A3SS	2773276-,2773237-
Grai_03G003000	Chr03	2773097	2774664	-	A3SS	2773282-,2773237-
Grai_03G003000	Chr03	2773097	2774664	-	A3SS	2773282-,2773276-
Grai_03G003030	Chr03	2852435	2852955	-	A3SS	2852664-,2852658-
Grai_03G003030	Chr03	2855450	2856233	+	IR	,2855703^2856030-
Grai_03G003030	Chr03	2852435	2853475	-	IR	,2852955^2852658-
Grai_03G003030	Chr03	2852435	2853475	-	IR	,2852955^2852664-
Grai_03G003120	Chr03	2944423	2945013	+	IR	,2944646^2944781-
Grai_03G003330	Chr03	3183067	3183297	-	IR	,3183219^3183136-
Grai_03G003370	Chr03	3231139	3231489	+	Complex	3231217^3231335-,3231246^3231352-
Grai_03G003370	Chr03	3231217	3231489	+	A3SS	3231335-,3231352-
Grai_03G003370	Chr03	3231139	3231352	+	A5SS	3231217^,3231246^
Grai_03G003370	Chr03	3232384	3233347	+	A5SS	3232532^,3232641^
Grai_03G003370	Chr03	3232384	3233347	+	A5SS	3232532^,3232591^
Grai_03G003370	Chr03	3232384	3233347	+	A5SS	3232591^,3232641^
Grai_03G003370	Chr03	3231139	3231489	+	IR	,3231246^3231352-
Grai_03G003370	Chr03	3231139	3231489	+	IR	,3231217^3231352-
Grai_03G003370	Chr03	3231139	3231489	+	IR	,3231217^3231335-
Grai_03G003430	Chr03	3308063	3308235	+	A5SS	3308140^,3308144^
Grai_03G003560	Chr03	3430387	3430878	-	A3SS	3430563-,3430512-
Grai_03G003580	Chr03	3446451	3448498	+	Complex	3447048^3447591-,3447682^3447803-
Grai_03G003580	Chr03	3446451	3448498	+	IR	,3447048^3447591-
Grai_03G003580	Chr03	3446451	3448498	+	IR	,3447682^3447803-
Grai_03G003650	Chr03	3486226	3487610	+	IR	,3487289^3487370-
Grai_03G003980	Chr03	3753186	3756670	-	A3SS	3756151-,3756144-
Grai_03G004220	Chr03	4011329	4011592	+	IR	,4011414^4011485-
Grai_03G004270	Chr03	4062263	4062489	+	SE	,4062363-4062400^
Grai_03G004310	Chr03	4120200	4122930	+	IR	,4120485^4120605-
Grai_03G004330	Chr03	4135055	4135771	+	SE	,4135578-4135665^
Grai_03G004390	Chr03	4179185	4179733	+	IR	,4179408^4179580-
Grai_03G004500	Chr03	4238537	4239071	+	IR	,4238671^4238756-
Grai_03G004600	Chr03	4323014	4323360	+	A5SS	4323217^,4323234^
Grai_03G004660	Chr03	4368820	4369526	+	Complex	,4368930^4369051-4369248^4369326-
Grai_03G004660	Chr03	4371132	4373739	+	Complex	,4371314^4371438-4371641^4371779-
Grai_03G004660	Chr03	4369732	4370469	+	Complex	4369842^4370283-,4370164^4370269-
Grai_03G004660	Chr03	4369732	4370469	+	Complex	4369842^4370283-,4369854^4369964-4370164^4370269-
Grai_03G004660	Chr03	4368210	4368745	+	IR	,4368523^4368626-
Grai_03G004660	Chr03	4369051	4369526	+	IR	,4369248^4369326-
Grai_03G004660	Chr03	4368820	4369526	+	IR	,4368930^4369051-
Grai_03G004660	Chr03	4369732	4370164	+	IR	,4369854^4369964-
Grai_03G005250	Chr03	5080137	5081785	-	SE	,5080289-5080218^
Grai_03G005320	Chr03	5182780	5182934	-	A3SS	5182845-,5182815-
Grai_03G005400	Chr03	5259652	5262602	-	Complex	5261312^5260858-,5260575^5260138-
Grai_03G005440	Chr03	5292031	5295064	-	Complex	5294369-5294284^5293819-,5293800-
Grai_03G005440	Chr03	5292031	5295064	-	A3SS	5293819-,5293800-
Grai_03G005440	Chr03	5293819	5295064	-	SE	,5294369-5294284^
Grai_03G005650	Chr03	5596110	5598386	-	A3SS	5597851-,5597840-
Grai_03G005800	Chr03	5754838	5755017	-	A3SS	5754912-,5754902-
Grai_03G005830	Chr03	5770010	5770163	-	A3SS	5770076-,5770070-
Grai_03G005890	Chr03	5841740	5843784	-	A3SS	5841866-,5841827-
Grai_03G006110	Chr03	6194160	6194463	+	A3SS	6194296-,6194303-
Grai_03G006220	Chr03	6317255	6317923	-	A5SS	6317642^,6317445^
Grai_03G006690	Chr03	6955384	6956168	-	A3SS	6955990-,6955942-
Grai_03G006740	Chr03	7006687	7006902	+	A5SS	7006779^,7006790^
Grai_03G006750	Chr03	7012340	7012781	-	Complex	7012707^7012592-,7012661^7012548-
Grai_03G006750	Chr03	7012340	7012781	-	IR	,7012661^7012548-
Grai_03G006750	Chr03	7012340	7012781	-	IR	,7012707^7012592-
Grai_03G006840	Chr03	7134187	7135056	+	A3SS	7134669-,7134686-
Grai_03G006920	Chr03	7220803	7221839	-	A5SS	7221379^,7221066^
Grai_03G007110	Chr03	7506837	7507085	-	A3SS	7506974-,7506960-
Grai_03G007110	Chr03	7508481	7508771	-	A5SS	7508700^,7508579^
Grai_03G007130	Chr03	7543945	7544358	-	A5SS	7544125^,7544095^
Grai_03G007170	Chr03	7614003	7615116	-	Complex	,7614908^7614386-7614268^7614098-
Grai_03G007240	Chr03	7688497	7688936	-	A3SS	7688678-,7688661-
Grai_03G007280	Chr03	7716999	7717174	-	A3SS	7717091-,7717046-
Grai_03G007300	Chr03	7740441	7741213	-	IR	,7741033^7740695-
Grai_03G007480	Chr03	8021877	8022147	+	IR	,8021990^8022083-
Grai_03G007600	Chr03	8174517	8175612	-	A3SS	8174589-,8174584-
Grai_03G007600	Chr03	8174021	8175612	-	SE	,8174584-8174517^
Grai_03G007600	Chr03	8174021	8175612	-	SE	,8174589-8174517^
Grai_03G007630	Chr03	8263020	8263171	-	A3SS	8263080-,8263067-
Grai_03G007710	Chr03	8469393	8470037	-	IR	,8469986^8469753-
Grai_03G007710	Chr03	8467920	8468234	-	SE	,8468103-8468011^
Grai_03G007780	Chr03	8593340	8594980	-	Complex	8594570-8594317^8594109-,8594545-
Grai_03G007860	Chr03	8656328	8656833	-	A5SS	8656666^,8656642^
Grai_03G007870	Chr03	8661596	8661821	-	IR	,8661747^8661667-
Grai_03G007880	Chr03	8689160	8690042	+	A3SS	8689883-,8689888-
Grai_03G008160	Chr03	9119022	9119219	+	A3SS	9119178-,9119183-
Grai_03G008170	Chr03	9196834	9197028	+	A5SS	9196907^,9196920^
Grai_03G008460	Chr03	9796413	9796617	-	A5SS	9796564^,9796524^
Grai_03G008590	Chr03	10034464	10035048	+	SE	,10034563-10034721^
Grai_03G008670	Chr03	10151988	10152244	-	A3SS	10152173-,10152159-
Grai_03G008880	Chr03	10698837	10699826	+	Complex	10699281^10699520-,10699689^10699780-
Grai_03G008890	Chr03	10702873	10703704	-	IR	,10703434^10703032-
Grai_03G008920	Chr03	10726089	10727620	+	Complex	10726133^,10726777^10726981-10727206^
Grai_03G008920	Chr03	10726089	10727620	+	Complex	10726133^,10726777^10726981-10727532^
Grai_03G008920	Chr03	10725898	10726089	+	A5SS	10725969^,10726010^
Grai_03G008920	Chr03	10726981	10727620	+	A5SS	10727206^,10727532^
Grai_03G008930	Chr03	10731066	10732364	+	A3SS	10731415-,10731448-
Grai_03G009040	Chr03	11117863	11118901	-	Complex	11118751-,11118741-11118609^11118227-
Grai_03G009040	Chr03	11118901	11119508	-	IR	,11119272^11119020-
Grai_03G009160	Chr03	11308745	11309644	-	Complex	,11309506^11309421-11309062^11308985-
Grai_03G009160	Chr03	11308745	11309644	-	Complex	,11309506^11309421-11309230^11309134-11309062^11308985-
Grai_03G009160	Chr03	11310872	11311449	-	IR	,11311170^11311011-
Grai_03G009160	Chr03	11309062	11309421	-	IR	,11309230^11309134-
Grai_03G009480	Chr03	12165017	12165948	-	A5SS	12165718^,12165660^
Grai_03G009480	Chr03	12164718	12165017	-	IR	,12164948^12164841-
Grai_03G009510	Chr03	12219769	12220188	+	IR	,12219969^12220066-
Grai_03G009580	Chr03	12491245	12491596	-	IR	,12491427^12491342-
Grai_03G009610	Chr03	12646844	12648536	-	A5SS	12648318^,12648254^
Grai_03G009700	Chr03	12809460	12810160	-	Complex	,12810056^12809922-12809824^12809732-
Grai_03G009700	Chr03	12810269	12810632	-	Complex	12810549-12810457^12810361-,12810535-
Grai_03G009700	Chr03	12810269	12810632	-	A3SS	12810549-,12810535-
Grai_03G009700	Chr03	12810269	12810549	-	IR	,12810457^12810361-
Grai_03G009700	Chr03	12809824	12810160	-	IR	,12810056^12809922-
Grai_03G009700	Chr03	12809460	12809922	-	IR	,12809824^12809732-
Grai_03G009700	Chr03	12809460	12810160	-	IR	,12809824^12809732-
Grai_03G009880	Chr03	13380020	13380736	+	A5SS	13380155^,13380350^
Grai_03G009880	Chr03	13380155	13380736	+	SE	,13380289-13380350^
Grai_03G009900	Chr03	13413018	13416615	+	IR	,13415652^13416247-
Grai_03G009900	Chr03	13401443	13401651	+	SE	,13401524-13401562^
Grai_03G010040	Chr03	14204625	14205796	+	A3SS	14205046-,14205052-
Grai_03G010540	Chr03	15859921	15860097	+	IR	,15859988^15860074-
Grai_03G010780	Chr03	17208254	17208913	-	A3SS	17208562-,17208393-
Grai_03G010780	Chr03	17207523	17208393	-	IR	,17208254^17207855-
Grai_03G010790	Chr03	17266399	17267445	-	A3SS	17266624-,17266552-
Grai_03G010810	Chr03	17393288	17394073	+	A5SS	17393402^,17393407^
Grai_03G010820	Chr03	17396773	17397829	+	A3SS	17397630-,17397638-
Grai_03G011050	Chr03	18203044	18203383	+	A3SS	18203253-,18203259-
Grai_03G011180	Chr03	18738620	18739071	+	Complex	18738782-,18738843-18738924^18739004-
Grai_03G011180	Chr03	18738620	18738924	+	A3SS	18738782-,18738843-
Grai_03G011180	Chr03	18738782	18739071	+	IR	,18738924^18739004-
Grai_03G011180	Chr03	18739163	18739832	+	IR	,18739240^18739320-
Grai_03G011240	Chr03	18856952	18857326	+	SE	,18857097-18857156^
Grai_03G011280	Chr03	18913405	18915482	+	A3SS	18913772-,18913979-
Grai_03G011310	Chr03	18924345	18924568	-	Complex	18924482^18924451-18924392^,18924460^
Grai_03G011310	Chr03	18923561	18924568	-	Complex	18924482^18924451-18924392^18924345-18924318^18924267-,18924460^18924359-
Grai_03G011310	Chr03	18923561	18924460	-	A3SS	18924359-,18924345-
Grai_03G011310	Chr03	18926506	18926914	-	IR	,18926665^18926570-
Grai_03G011310	Chr03	18924649	18926398	-	IR	,18924995^18924912-
Grai_03G011310	Chr03	18923561	18924345	-	IR	,18924318^18924267-
Grai_03G011360	Chr03	19008114	19008369	-	IR	,19008277^19008194-
Grai_03G011420	Chr03	19127139	19128181	+	A5SS	19127411^,19127416^
Grai_03G011600	Chr03	19740472	19741235	+	A3SS	19740989-,19741023-
Grai_03G011730	Chr03	20132415	20132654	+	A5SS	20132539^,20132581^
Grai_03G011770	Chr03	20380025	20380744	+	SE	,20380448-20380545^
Grai_03G011890	Chr03	20862521	20862942	+	IR	,20862595^20862697-
Grai_03G011930	Chr03	20964691	20965258	+	A5SS	20965029^,20965046^
Grai_03G011930	Chr03	20964691	20965258	+	A5SS	20965027^,20965029^
Grai_03G011930	Chr03	20964691	20965258	+	A5SS	20965027^,20965046^
Grai_03G011980	Chr03	21173944	21174552	-	IR	,21174099^21174000-
Grai_03G011980	Chr03	21168750	21169768	-	IR	,21168932^21168779-
Grai_03G012110	Chr03	21685482	21686756	-	A5SS	21686171^,21686138^
Grai_03G012120	Chr03	21730130	21731027	-	A3SS	21730902-,21730596-
Grai_03G012410	Chr03	22828325	22828688	-	A3SS	22828566-,22828541-
Grai_03G012410	Chr03	22809505	22810418	-	A3SS	22809568-,22809553-
Grai_03G012460	Chr03	22972175	22973541	+	A3SS	22973404-,22973447-
Grai_03G012460	Chr03	22970465	22971097	-	A3SS	22970868-,22970824-
Grai_03G012460	Chr03	22971097	22971398	-	IR	,22971312^22971177-
Grai_03G012490	Chr03	23046736	23046990	-	IR	,23046896^23046841-
Grai_03G012570	Chr03	23365519	23366245	-	IR	,23366179^23365588-
Grai_03G012660	Chr03	24094851	24095375	-	A3SS	24095263-,24095239-
Grai_03G012740	Chr03	24446954	24447743	+	Complex	,24447106^24447386-24447479^24447661-
Grai_03G012740	Chr03	24447743	24449668	+	A3SS	24449487-,24449515-
Grai_03G012750	Chr03	24478296	24478889	+	A3SS	24478629-,24478634-
Grai_03G012770	Chr03	24582720	24582921	-	A3SS	24582839-,24582790-
Grai_03G012890	Chr03	25066043	25066387	-	A3SS	25066124-,25066118-
Grai_03G012890	Chr03	25065132	25066043	-	A3SS	25065246-,25065220-
Grai_03G012920	Chr03	25251983	25252708	+	Complex	25252043^25252525-,25252096^25252277-
Grai_03G012920	Chr03	25252931	25253150	+	A3SS	25253025-,25253050-
Grai_03G013030	Chr03	25740803	25742494	-	SE	,25741320-25741127^
Grai_03G013080	Chr03	26136166	26136373	+	A3SS	26136261-,26136267-
Grai_03G013290	Chr03	27287919	27288134	+	A5SS	27288037^,27288046^
Grai_03G013450	Chr03	27666446	27667216	+	Complex	,27666494^27666609-27666683^27667169-
Grai_03G013450	Chr03	27664643	27665952	+	Complex	27665055-27665317^,27665110-27665322^
Grai_03G013470	Chr03	27740902	27741837	+	A3SS	27741444-,27741451-
Grai_03G013500	Chr03	27790643	27791449	-	A3SS	27791166-,27790740-
Grai_03G013500	Chr03	27788825	27789211	-	A3SS	27788950-,27788917-
Grai_03G013500	Chr03	27790643	27791166	-	IR	,27791133^27790740-
Grai_03G013500	Chr03	27789211	27790080	-	IR	,27789931^27789820-
Grai_03G013500	Chr03	27790740	27791449	-	SE	,27791166-27791133^
Grai_03G013550	Chr03	27944929	27945287	+	A3SS	27945012-,27945244-
Grai_03G013550	Chr03	27944275	27944792	+	IR	,27944499^27944605-
Grai_03G013550	Chr03	27947725	27948481	+	IR	,27947818^27948327-
Grai_03G013550	Chr03	27946069	27947725	+	SE	,27946921-27947046^
Grai_03G013590	Chr03	28123183	28124807	+	A3SS	28124249-,28124263-
Grai_03G013640	Chr03	28523619	28524087	+	IR	,28523931^28524024-
Grai_03G013670	Chr03	28686509	28686819	-	IR	,28686657^28686575-
Grai_03G013920	Chr03	30434311	30435819	-	Complex	30434639-30434602^30434521-,30434488-
Grai_03G013920	Chr03	30437562	30438935	-	A3SS	30437698-,30437691-
Grai_03G013920	Chr03	30434311	30434602	-	A3SS	30434521-,30434488-
Grai_03G013920	Chr03	30434488	30435819	-	SE	,30434639-30434602^
Grai_03G014050	Chr03	31190784	31191841	-	Complex	31191796^31190971-,31191713^31190963-
Grai_03G014050	Chr03	31192540	31193209	-	A3SS	31192686-,31192602-
Grai_03G014090	Chr03	31320788	31321519	-	A5SS	31321393^,31321372^
Grai_03G014100	Chr03	31336420	31336833	-	IR	,31336707^31336646-
Grai_03G014140	Chr03	31442370	31443293	+	A3SS	31442967-,31443141-
Grai_03G014140	Chr03	31443512	31443750	+	A3SS	31443627-,31443637-
Grai_03G014140	Chr03	31444604	31445069	+	IR	,31444664^31444938-
Grai_03G014380	Chr03	32432494	32433922	+	IR	,32433771^32433847-
Grai_03G014560	Chr03	33087042	33087482	-	A3SS	33087098-,33087088-
Grai_03G014610	Chr03	33316047	33316405	-	IR	,33316268^33316160-
Grai_03G014740	Chr03	33777968	33779191	+	A3SS	33779017-,33779116-
Grai_03G014740	Chr03	33777616	33777968	+	IR	,33777788^33777938-
Grai_03G014740	Chr03	33779767	33780131	+	IR	,33779886^33780041-
Grai_03G014740	Chr03	33777968	33779593	+	SE	,33779116-33779191^
Grai_03G014740	Chr03	33777968	33779593	+	SE	,33779017-33779191^
Grai_03G014780	Chr03	34034187	34035081	-	SE	,34034568-34034514^
Grai_03G014830	Chr03	34183938	34186966	+	Complex	34184016-34186603^34186686-,34184046-
Grai_03G014880	Chr03	34308964	34309240	+	A3SS	34309048-,34309087-
Grai_03G014930	Chr03	34532151	34533131	-	Complex	,34533093^34532864-34532798^34532677-34532604^34532289-
Grai_03G014930	Chr03	34533131	34533623	-	A5SS	34533422^,34533219^
Grai_03G014950	Chr03	34609611	34610446	+	IR	,34609997^34610247-
Grai_03G015130	Chr03	35099235	35100287	+	IR	,35099306^35099379-
Grai_03G015130	Chr03	35101942	35102339	+	IR	,35102136^35102229-
Grai_03G015240	Chr03	35585995	35586437	+	IR	,35586093^35586324-
Grai_03G015340	Chr03	35850982	35851833	+	Complex	35851104^35851220-,35851387^35851450-
Grai_03G015420	Chr03	36203222	36203808	-	IR	,36203602^36203470-
Grai_03G015440	Chr03	36333793	36334120	-	A3SS	36333944-,36333923-
Grai_03G015670	Chr03	37798551	37799160	-	IR	,37798949^37798869-
Grai_03G015820	Chr03	38403484	38404964	-	Complex	,38404860^38404752-38404708^38404616-38404188^38404095-38403962^38403859-
Grai_03G015840	Chr03	38431800	38432316	-	A3SS	38431892-,38431867-
Grai_03G015980	Chr03	38588174	38588892	-	IR	,38588674^38588576-
Grai_03G015990	Chr03	38600001	38602232	+	IR	,38600413^38600503-
Grai_03G016000	Chr03	38603358	38603813	-	Complex	,38603721-38603650^38603519-38603448^
Grai_03G016000	Chr03	38602398	38602756	-	A5SS	38602697^,38602685^
Grai_03G016080	Chr03	38807625	38807971	-	A5SS	38807763^,38807749^
Grai_03G016120	Chr03	38911999	38912339	-	IR	,38912146^38912076-
Grai_03G016120	Chr03	38910803	38911101	-	SE	,38911000-38910940^
Grai_03G016120	Chr03	38908819	38910702	-	SE	,38910205-38910161^
Grai_03G016140	Chr03	38984283	38985760	-	Complex	,38985639^38985447-38985396^38985069-
Grai_03G016140	Chr03	38984091	38985760	-	Complex	38985639^38985447-38985396^38985069-38985000^,38984283^
Grai_03G016140	Chr03	38984091	38985069	-	A5SS	38985000^,38984283^
Grai_03G016150	Chr03	39053869	39054571	+	A3SS	39054295-,39054337-
Grai_03G016160	Chr03	39079199	39079591	+	IR	,39079344^39079451-
Grai_03G016310	Chr03	39648616	39649274	-	Complex	39649156^39649070-39648979^,39648769^
Grai_03G016310	Chr03	39648616	39649503	-	Complex	39649274-39648769^,39649070-39648979^
Grai_03G016310	Chr03	39649070	39649503	-	SE	,39649274-39649156^
Grai_03G016390	Chr03	39930271	39930639	-	IR	,39930498^39930420-
Grai_03G016430	Chr03	39960713	39961736	+	A3SS	39961657-,39961662-
Grai_03G016430	Chr03	39960713	39961966	+	SE	,39961657-39961736^
Grai_03G016430	Chr03	39960713	39961966	+	SE	,39961662-39961736^
Grai_03G016480	Chr03	40152112	40152294	+	A3SS	40152211-,40152220-
Grai_03G016480	Chr03	40153609	40154276	+	SE	,40153689-40153829^
Grai_03G016500	Chr03	40168411	40169202	-	A5SS	40168707^,40168684^
Grai_03G016500	Chr03	40165585	40165912	-	A5SS	40165712^,40165695^
Grai_03G016500	Chr03	40165414	40165585	-	A5SS	40165505^,40165498^
Grai_03G016510	Chr03	40268774	40269553	-	A3SS	40268902-,40268891-
Grai_03G016510	Chr03	40266046	40266308	-	A3SS	40266240-,40266227-
Grai_03G016510	Chr03	40257767	40258576	-	A5SS	40258115^,40258103^
Grai_03G016590	Chr03	40409323	40409677	-	A5SS	40409430^,40409426^
Grai_03G016650	Chr03	40609682	40610186	-	A5SS	40609980^,40609819^
Grai_03G016660	Chr03	40623221	40624544	-	Complex	40623541-40623468^40623383-,40623366-
Grai_03G016750	Chr03	40841452	40842317	-	A3SS	40841675-,40841672-
Grai_03G016750	Chr03	40841452	40842317	-	A3SS	40841728-,40841672-
Grai_03G016750	Chr03	40841452	40842317	-	A3SS	40841687-,40841672-
Grai_03G016750	Chr03	40841452	40842317	-	A3SS	40841728-,40841675-
Grai_03G016750	Chr03	40841452	40842317	-	A3SS	40841687-,40841675-
Grai_03G016750	Chr03	40841452	40842317	-	A3SS	40841728-,40841687-
Grai_03G016750	Chr03	40842317	40842732	-	IR	,40842560^40842444-
Grai_03G016750	Chr03	40839717	40840160	-	IR	,40839960^40839891-
Grai_03G016980	Chr03	41732962	41733341	+	IR	,41733017^41733111-
Grai_03G017060	Chr03	41948335	41950293	-	Complex	,41949073^41948644-41948564^41948444-
Grai_03G017060	Chr03	41948335	41950293	-	Complex	,41949073^41948634-41948564^41948444-
Grai_03G017060	Chr03	41948564	41949073	-	A3SS	41948644-,41948634-
Grai_03G017110	Chr03	42119953	42120200	-	SE	,42120100-42120062^
Grai_03G017130	Chr03	42190010	42190320	-	A5SS	42190158^,42190119^
Grai_03G017190	Chr03	42480760	42481600	-	A5SS	42480996^,42480903^
Grai_03G017240	Chr03	42627173	42628192	-	SE	,42627391-42627321^
Grai_03G017250	Chr03	42713264	42714724	+	A3SS	42714599-,42714605-
Grai_03G017330	Chr03	43083663	43083917	+	A5SS	43083729^,43083795^
Grai_03G017330	Chr03	43085472	43085879	+	IR	,43085564^43085665-
Grai_03G017360	Chr03	43178359	43179469	+	SE	,43179318-43179395^
Grai_03G017390	Chr03	43270365	43271543	-	Complex	,43271290^43271200-43271148^43271043-
Grai_03G017390	Chr03	43271290	43272061	-	IR	,43271646^43271543-
Grai_03G017500	Chr03	43451787	43453053	+	SE	,43452016-43452403^
Grai_03G017670	Chr03	43942808	43943827	+	A3SS	43943708-,43943731-
Grai_03G017820	Chr03	44532543	44533322	-	SE	,44532716-44532669^
Grai_03G017840	Chr03	44658480	44658902	+	IR	,44658614^44658709-
Grai_03G018090	Chr03	45427964	45428269	-	A3SS	45428090-,45428085-
Grai_03G018090	Chr03	45421558	45422382	-	A3SS	45421715-,45421705-
Grai_03G018260	Chr03	45958111	45959072	+	A3SS	45958272-,45958278-
Grai_03G018260	Chr03	45959340	45959785	+	A3SS	45959441-,45959508-
Grai_03G018470	Chr03	46567152	46569081	+	Complex	46567218^46567635-,46568455^46568799-
Grai_03G018470	Chr03	46567152	46568455	+	IR	,46567218^46567635-
Grai_03G018470	Chr03	46567635	46569081	+	IR	,46568455^46568799-
Grai_03G018500	Chr03	46780348	46781053	+	A3SS	46781009-,46781015-
Grai_03G018610	Chr03	47278934	47279106	+	IR	,47278975^47279065-
Grai_03G018640	Chr03	47299834	47300136	+	A3SS	47300033-,47300048-
Grai_03G018640	Chr03	47300289	47301724	+	IR	,47300388^47300571-
Grai_03G018700	Chr03	47685767	47689347	+	A3SS	47686164-,47686286-
Grai_03G018790	Chr03	47909038	47911568	+	A3SS	47910798-,47910810-
Grai_03G018800	Chr03	47939596	47940078	-	A5SS	47939802^,47939796^
Grai_03G019120	Chr03	48625001	48627068	+	A5SS	48625142^,48625165^
Grai_03G019180	Chr03	48804760	48806627	-	Complex	48806451^48806356-,48806041^48804932-
Grai_03G019180	Chr03	48804760	48806627	-	Complex	48806451^48806356-48806293^48806115-,48806041^48804932-
Grai_03G019180	Chr03	48806932	48807239	-	Complex	48807152-48807101^48806975-,48807043-
Grai_03G019180	Chr03	48806932	48807239	-	A3SS	48807152-,48807043-
Grai_03G019180	Chr03	48806932	48807152	-	IR	,48807101^48806975-
Grai_03G019180	Chr03	48804760	48806356	-	IR	,48806293^48806115-
Grai_03G019380	Chr03	49095165	49096005	+	Complex	49095226^49095794-,49095235^49095773-
Grai_03G019380	Chr03	49095165	49096139	+	Complex	49095226^49095794-49096011^,49095235^49095773-49096005^
Grai_03G019380	Chr03	49089036	49090073	+	A5SS	49089666^,49089833^
Grai_03G019380	Chr03	49095794	49096139	+	A5SS	49096005^,49096011^
Grai_03G019420	Chr03	49166181	49166935	+	A3SS	49166862-,49166863-
Grai_03G019520	Chr03	49396208	49400485	-	A3SS	49400380-,49400371-
Grai_03G019570	Chr03	49487920	49488391	+	A3SS	49488000-,49488031-
Grai_03G019640	Chr03	49729871	49731439	+	IR	,49729980^49731399-
Grai_03G019690	Chr03	49848233	49849147	-	A3SS	49848379-,49848373-
Grai_03G019700	Chr03	49946300	49947095	+	IR	,49946481^49946812-
Grai_03G019910	Chr03	50717644	50721464	-	Complex	50718597^50718145-,50718050^50717827-
Grai_03G019910	Chr03	50717436	50721464	-	Complex	50718597^50718145-50717644^50717546-,50718050^50717827-
Grai_03G019910	Chr03	50717436	50717644	-	A3SS	50717546-,50717533-
Grai_03G019910	Chr03	50717436	50717827	-	IR	,50717644^50717533-
Grai_03G020020	Chr03	50967814	50967983	+	A3SS	50967915-,50967935-
Grai_03G020020	Chr03	50968656	50969340	+	A3SS	50969064-,50969102-
Grai_03G020030	Chr03	50989663	50990318	+	IR	,50989829^50990214-
Grai_03G020060	Chr03	51052586	51055019	+	Complex	51053846^51054150-,51053854^51054303-
Grai_03G020150	Chr03	51207888	51209155	-	IR	,51208915^51208769-
Grai_03G020300	Chr03	51610812	51611747	-	A3SS	51611301-,51611291-
Grai_03G020360	Chr03	51887846	51888726	+	A5SS	51888299^,51888325^
Grai_03G020430	Chr03	52038715	52039743	-	SE	,52039568-52039479^
Grai_03G020450	Chr03	52060174	52060731	-	SE	,52060535-52060336^
Grai_03G020480	Chr03	52068433	52071470	+	Complex	52070578^52071289-,52070818^52071178-
Grai_03G020510	Chr03	52202150	52202783	+	A3SS	52202613-,52202623-
Grai_03G020560	Chr03	52288345	52288794	-	A5SS	52288689^,52288512^
Grai_03G020560	Chr03	52289588	52290558	-	SE	,52290003-52289881^
Grai_03G020710	Chr03	52611196	52611489	-	A3SS	52611305-,52611297-
Grai_03G020730	Chr03	52652417	52655436	+	SE	,52653296-52655343^
Grai_03G020870	Chr03	53235657	53236321	+	A5SS	53236229^,53236247^
Grai_03G020870	Chr03	53237802	53238235	+	IR	,53237924^53238017-
Grai_03G020920	Chr03	53337501	53338011	+	SE	,53337783-53337869^
Grai_03G020950	Chr03	53440052	53440187	+	A5SS	53440103^,53440108^
Grai_03G020980	Chr03	53451374	53451690	+	A3SS	53451639-,53451646-
Grai_03G020990	Chr03	53461582	53462323	-	Complex	53462184-,53462160-53461972^53461888-
Grai_03G020990	Chr03	53461582	53462937	-	Complex	53462823^53462371-53462323^53462184-,53461969^53461888-
Grai_03G020990	Chr03	53461888	53462937	-	Complex	53462803^53462409-53462323^53462160-53461972^,53461969^
Grai_03G020990	Chr03	53462323	53462937	-	Complex	53462823^53462371-,53462803^53462409-
Grai_03G021010	Chr03	53472765	53473498	-	A3SS	53473441-,53473405-
Grai_03G021110	Chr03	53625208	53625569	-	A5SS	53625461^,53625451^
Grai_03G021110	Chr03	53625159	53625569	-	IR	,53625461^53625208-
Grai_03G021110	Chr03	53625159	53625569	-	IR	,53625451^53625208-
Grai_03G021170	Chr03	53733253	53733659	-	IR	,53733510^53733416-
Grai_03G021220	Chr03	53891387	53892231	+	IR	,53891486^53891522-
Grai_03G021280	Chr03	53955961	53956969	+	Complex	53956187^53956396-53956847^53956927-,53956613^53956774-
Grai_03G021280	Chr03	53956187	53956969	+	Complex	53956396-53956847^53956927-,53956774-
Grai_03G021280	Chr03	53955961	53956774	+	A5SS	53956187^,53956613^
Grai_03G021500	Chr03	54742195	54742937	+	SE	,54742795-54742852^
Grai_03G021560	Chr03	54891396	54892197	-	IR	,54891628^54891543-
Grai_03G021610	Chr03	55044740	55046040	-	IR	,55045259^55045113-
Grai_03G021750	Chr03	55223152	55225347	-	IR	,55224559^55224474-
Grai_03G021760	Chr03	55248258	55248743	+	A3SS	55248351-,55248511-
Grai_03G021830	Chr03	55328194	55329280	-	A3SS	55328630-,55328504-
Grai_03G021830	Chr03	55328194	55329280	-	A3SS	55328630-,55328333-
Grai_03G021830	Chr03	55328194	55329280	-	A3SS	55328504-,55328333-
Grai_03G021830	Chr03	55328194	55329435	-	IR	,55329280^55328630-
Grai_03G021830	Chr03	55328194	55329435	-	IR	,55329280^55328504-
Grai_03G021830	Chr03	55328194	55329435	-	IR	,55329280^55328333-
Grai_03G021900	Chr03	55489409	55489719	-	A3SS	55489619-,55489604-
Grai_03G021960	Chr03	55618512	55619258	+	SE	,55618780-55619059^
Grai_03G021980	Chr03	55651277	55651669	+	A3SS	55651590-,55651622-
Grai_03G022010	Chr03	55712676	55713923	-	Complex	,55713678^55713287-55713161^55713079-
Grai_03G022010	Chr03	55712676	55713287	-	IR	,55713161^55713079-
Grai_03G022130	Chr03	55955986	55956937	-	A3SS	55956415-,55956224-
Grai_03G022180	Chr03	56028350	56028738	-	IR	,56028591^56028475-
Grai_03G022240	Chr03	56140109	56140635	+	A3SS	56140194-,56140215-
Grai_03G022240	Chr03	56139381	56139939	+	IR	,56139784^56139861-
Grai_03G022270	Chr03	56164267	56165026	+	A3SS	56164779-,56164793-
Grai_03G022510	Chr03	56503494	56503856	-	IR	,56503713^56503624-
Grai_03G022580	Chr03	56566799	56567312	+	A3SS	56566928-,56566946-
Grai_03G022660	Chr03	56700745	56701441	-	A3SS	56700885-,56700867-
Grai_03G022660	Chr03	56699839	56700445	-	A5SS	56700319^,56700268^
Grai_03G022820	Chr03	56910623	56911523	-	IR	,56911421^56910650-
Grai_03G022820	Chr03	56911523	56912882	-	SE	,56912563-56912528^
Grai_03G022920	Chr03	57200309	57201951	+	A3SS	57201470-,57201603-
Grai_03G023200	Chr03	57429116	57429540	+	IR	,57429317^57429407-
Grai_03G023330	Chr03	57657269	57657591	+	A3SS	57657445-,57657448-
Grai_03G023630	Chr03	58068639	58069014	+	IR	,58068733^58068848-
Grai_03G023640	Chr03	58071517	58071914	-	A3SS	58071694-,58071648-
Grai_03G023660	Chr03	58098566	58099068	+	A5SS	58098775^,58098790^
Grai_03G023710	Chr03	58173075	58176675	+	A5SS	58174232^,58174236^
Grai_03G023830	Chr03	58392518	58394139	-	Complex	,58394092^58393527-58393498^58393362-
Grai_03G023840	Chr03	58400041	58400943	-	IR	,58400518^58400445-
Grai_03G023910	Chr03	58481214	58481515	-	A3SS	58481413-,58481396-
Grai_03G023910	Chr03	58474508	58474919	-	A3SS	58474734-,58474717-
Grai_03G023910	Chr03	58481214	58481579	-	IR	,58481515^58481413-
Grai_03G023910	Chr03	58481214	58481579	-	IR	,58481515^58481396-
Grai_03G023950	Chr03	58539434	58540287	+	SE	,58539592-58539690^
Grai_03G023960	Chr03	58543701	58544044	+	A3SS	58543954-,58543983-
Grai_03G024010	Chr03	58583720	58584703	+	SE	,58584564-58584623^
Grai_03G024080	Chr03	58619854	58620597	-	A5SS	58620478^,58620442^
Grai_03G024190	Chr03	58791543	58792697	-	A5SS	58792196^,58792166^
Grai_03G024200	Chr03	58803407	58803708	+	IR	,58803529^58803701-
Grai_03G024240	Chr03	58843678	58843909	+	A3SS	58843752-,58843773-
Grai_03G024290	Chr03	58889920	58890769	+	IR	,58890172^58890412-
Grai_03G024340	Chr03	58951444	58951856	-	SE	,58951762-58951670^
Grai_03G024460	Chr03	59102942	59103385	-	A3SS	59103029-,59103019-
Grai_03G024460	Chr03	59100945	59101251	-	A3SS	59101120-,59101110-
Grai_03G024460	Chr03	59099607	59100945	-	SE	,59099809-59099703^
Grai_03G024500	Chr03	59133079	59133459	+	IR	,59133303^59133388-
Grai_03G024500	Chr03	59133656	59134455	+	IR	,59133818^59133912-
Grai_03G024590	Chr03	59206203	59206389	-	IR	,59206340^59206320-
Grai_03G024630	Chr03	59249515	59249949	+	A3SS	59249633-,59249642-
Grai_03G024880	Chr03	59459311	59460467	+	Complex	59459752^59459918-,59460064^59460180-
Grai_03G024880	Chr03	59458549	59460467	+	Complex	59458824-59459205^59459311-59460064^59460180-,59459312-59459752^59459844-
Grai_03G024880	Chr03	59458549	59459752	+	A3SS	59459311-,59459312-
Grai_03G024880	Chr03	59459752	59460467	+	A3SS	59459844-,59459918-
Grai_03G024880	Chr03	59458549	59459311	+	SE	,59458824-59459205^
Grai_03G024970	Chr03	59511704	59512926	-	Complex	59512820-59512755^,59512817-59512737^
Grai_03G024970	Chr03	59511318	59511622	-	A3SS	59511520-,59511511-
Grai_03G025120	Chr03	59675578	59676398	-	Complex	59675918-59675856^59675766-,59675739-
Grai_03G025120	Chr03	59676398	59676957	-	IR	,59676564^59676465-
Grai_03G025150	Chr03	59738092	59739240	+	Complex	59738564-59738614^59738723-59738797^59739008-59739058^59739160-,59739166-
Grai_03G025150	Chr03	59740381	59740755	+	A5SS	59740430^,59740451^
Grai_03G025210	Chr03	59782317	59782556	-	A5SS	59782401^,59782391^
Grai_03G025270	Chr03	59846019	59846852	-	A3SS	59846109-,59846104-
Grai_03G025270	Chr03	59844602	59844738	-	A3SS	59844646-,59844637-
Grai_03G025310	Chr03	59928940	59930931	+	IR	,59929574^59930459-
Grai_03G025310	Chr03	59936911	59937204	+	IR	,59937065^59937175-
Grai_03G025430	Chr03	60037245	60037702	+	IR	,60037417^60037507-
Grai_03G025470	Chr03	60084135	60086017	+	IR	,60085305^60086013-
Grai_03G025710	Chr03	60273480	60274430	-	IR	,60274338^60274271-
Grai_03G025720	Chr03	60283900	60284121	-	A3SS	60284072-,60284054-
Grai_03G025720	Chr03	60281917	60284121	-	SE	,60282975-60282877^
Grai_03G025750	Chr03	60310271	60311828	-	SE	,60311239-60311193^
Grai_03G025800	Chr03	60393945	60394340	+	SE	,60394133-60394208^
Grai_03G025970	Chr03	60523282	60523781	+	IR	,60523447^60523707-
Grai_03G026040	Chr03	60577012	60578989	-	Complex	60578871^60578554-60578484^60577227-,60578867^60577223-
Grai_03G026140	Chr03	60680531	60680928	+	IR	,60680635^60680744-
Grai_03G026270	Chr03	60775321	60775559	+	A3SS	60775427-,60775439-
Grai_03G026340	Chr03	60820740	60822801	-	IR	,60822605^60821770-
Grai_03G026340	Chr03	60820453	60820645	-	IR	,60820574^60820482-
Grai_03G026430	Chr03	60895448	60895873	-	Complex	60895840^60895715-,60895781^60895708-
Grai_03G026430	Chr03	60895448	60895781	-	A3SS	60895715-,60895708-
Grai_03G026430	Chr03	60895715	60895873	-	A5SS	60895840^,60895781^
Grai_03G026470	Chr03	60926450	60926908	-	IR	,60926655^60926532-
Grai_03G026500	Chr03	60946942	60947109	-	A5SS	60947052^,60947037^
Grai_03G026510	Chr03	60954656	60954965	-	A5SS	60954919^,60954913^
Grai_03G026610	Chr03	61050184	61050814	+	A3SS	61050755-,61050761-
Grai_03G026650	Chr03	61073737	61075326	+	A3SS	61074864-,61074874-
Grai_03G026780	Chr03	61164475	61165859	-	A5SS	61165555^,61165500^
Grai_03G026870	Chr03	61241892	61242233	-	IR	,61242068^61241975-
Grai_03G027030	Chr03	61350738	61351245	+	A5SS	61350986^,61351141^
Grai_03G027090	Chr03	61417613	61418573	+	A3SS	61418336-,61418364-
Grai_03G027140	Chr03	61443516	61444064	-	A3SS	61443793-,61443753-
Grai_03G027190	Chr03	61485456	61486599	-	A3SS	61485976-,61485902-
Grai_03G027190	Chr03	61484175	61484386	-	IR	,61484325^61484249-
Grai_03G027210	Chr03	61504650	61504916	-	A3SS	61504811-,61504778-
Grai_03G027250	Chr03	61540232	61542204	+	A3SS	61541669-,61541774-
Grai_03G027280	Chr03	61549907	61550666	-	SE	,61550436-61550379^
Grai_03G027300	Chr03	61572506	61572902	+	Complex	,61572592-61572639^61572810-61572841^
Grai_03G027300	Chr03	61576151	61577562	+	Complex	61576288^61576335-,61576801^61577015-
Grai_03G027300	Chr03	61576151	61577562	+	Complex	61576288^61576335-,61576801^61577015-61577122^61577257-
Grai_03G027300	Chr03	61574983	61576011	+	Complex	61575531-61575535^61575629-61575760^61575906-,61575566-61575772^61575883-
Grai_03G027300	Chr03	61574552	61574724	+	A5SS	61574633^,61574667^
Grai_03G027300	Chr03	61572902	61573162	+	IR	,61573003^61573082-
Grai_03G027300	Chr03	61577015	61577562	+	IR	,61577122^61577257-
Grai_03G027400	Chr03	61665114	61666295	-	SE	,61666145-61666090^
Grai_03G027470	Chr03	61723038	61725513	-	A3SS	61724339-,61723244-
Grai_03G027470	Chr03	61723038	61724339	-	IR	,61724301^61723244-
Grai_03G027470	Chr03	61723244	61725513	-	SE	,61724339-61724301^
Grai_03G027500	Chr03	61751674	61752084	+	IR	,61751813^61751885-
Grai_03G027920	Chr03	61968611	61969184	-	SE	,61969100-61969020^
Grai_03G027970	Chr03	62000109	62000322	+	A3SS	62000173-,62000185-
Grai_03G027970	Chr03	61999408	61999648	+	IR	,61999464^61999558-
Grai_03G027970	Chr03	61999982	62000322	+	IR	,62000109^62000173-
Grai_03G027970	Chr03	61999982	62000322	+	IR	,62000109^62000185-
Grai_03G028160	Chr03	62108546	62109959	+	IR	,62108959^62109128-
Grai_03G028290	Chr03	62216006	62216203	+	IR	,62216047^62216125-
Grai_03G028300	Chr03	62217812	62218512	-	Complex	,62218216^62218178-62218107^62218067-62218015^62217941-
Grai_03G028310	Chr03	62221089	62221941	+	A5SS	62221424^,62221435^
Grai_03G028330	Chr03	62228738	62229383	-	A3SS	62229276-,62229270-
Grai_03G028340	Chr03	62238997	62240502	+	IR	,62239834^62239916-
Grai_03G028600	Chr03	62357740	62359608	-	IR	,62358558^62358121-
Grai_03G028630	Chr03	62389322	62389590	+	A3SS	62389494-,62389496-
Grai_03G028640	Chr03	62396353	62396784	+	A3SS	62396528-,62396533-
Grai_03G028670	Chr03	62414037	62414470	+	IR	,62414147^62414236-
Grai_03G028670	Chr03	62411160	62412618	+	SE	,62412478-62412521^
Grai_03G028730	Chr03	62447467	62448346	+	A3SS	62448195-,62448298-
Grai_03G028740	Chr03	62454474	62455364	+	A3SS	62454928-,62454967-
Grai_03G028810	Chr03	62494396	62494915	-	A5SS	62494805^,62494799^
Grai_03G028870	Chr03	62525237	62525684	-	A5SS	62525460^,62525313^
Grai_03G028970	Chr03	62583140	62583948	+	IR	,62583296^62583398-
Grai_03G028990	Chr03	62590818	62591142	+	A5SS	62591007^,62591041^
Grai_03G029090	Chr03	62642343	62642710	+	A5SS	62642509^,62642629^
Grai_03G029090	Chr03	62640088	62640495	+	IR	,62640120^62640210-
Grai_03G029230	Chr03	62752356	62752926	-	IR	,62752821^62752738-
Grai_03G029310	Chr03	62806683	62807523	-	A3SS	62806841-,62806750-
Grai_03G029310	Chr03	62803784	62804281	-	IR	,62804127^62804057-
Grai_03G029350	Chr03	62836488	62836703	-	A3SS	62836607-,62836586-
Grai_03G029350	Chr03	62833755	62833930	-	A5SS	62833880^,62833853^
Grai_03G029350	Chr03	62834608	62835239	-	SE	,62835066-62834987^
Grai_03G029440	Chr03	62876922	62877308	-	A3SS	62877146-,62876972-
Grai_03G029460	Chr03	62888784	62889092	-	A3SS	62888999-,62888992-
Grai_03G029490	Chr03	62904555	62905506	+	A5SS	62905208^,62905220^
Grai_03G029610	Chr03	62957786	62958050	-	IR	,62957978^62957868-
Grai_03G029610	Chr03	62955690	62956868	-	SE	,62955983-62955867^
Grai_03G029680	Chr03	63009063	63009351	+	A3SS	63009152-,63009165-
Grai_03G029680	Chr03	63008408	63009063	+	IR	,63008748^63008840-
Grai_03G029680	Chr03	63008840	63009351	+	IR	,63009063^63009152-
Grai_04G000140	Chr04	72802	73264	-	A3SS	73013-,72951-
Grai_04G000180	Chr04	99720	101094	-	A5SS	101024^,101011^
Grai_04G000400	Chr04	282619	283110	+	IR	,282664^283047-
Grai_04G000400	Chr04	284507	284993	+	IR	,284673^284903-
Grai_04G000520	Chr04	360804	362395	-	IR	,361739^361009-
Grai_04G000550	Chr04	375307	375894	+	SE	,375399-375475^
Grai_04G000640	Chr04	450460	450661	-	A5SS	450592^,450584^
Grai_04G000720	Chr04	489041	489760	+	A5SS	489056^,489102^
Grai_04G000780	Chr04	563426	563777	+	A3SS	563678-,563689-
Grai_04G001020	Chr04	833315	833436	-	A5SS	833410^,833398^
Grai_04G001150	Chr04	902934	903244	-	A3SS	903167-,903152-
Grai_04G001200	Chr04	956897	959006	-	SE	,957688-957467^
Grai_04G001220	Chr04	971717	972350	+	IR	,971880^971972-
Grai_04G001240	Chr04	981241	981878	-	IR	,981701^981629-
Grai_04G001380	Chr04	1111167	1112317	+	A3SS	1112113-,1112119-
Grai_04G001400	Chr04	1118292	1121276	-	A5SS	1119571^,1119568^
Grai_04G001460	Chr04	1175486	1176102	+	A5SS	1175591^,1175614^
Grai_04G001520	Chr04	1251358	1251846	+	A3SS	1251802-,1251807-
Grai_04G001540	Chr04	1256909	1257611	+	A3SS	1257361-,1257367-
Grai_04G001650	Chr04	1383327	1383832	+	IR	,1383403^1383779-
Grai_04G001960	Chr04	1620839	1621744	-	A3SS	1621149-,1621142-
Grai_04G002080	Chr04	1742030	1742666	+	A3SS	1742483-,1742491-
Grai_04G002100	Chr04	1745372	1745848	+	Complex	,1745454^1745565-1745641^1745733-
Grai_04G002540	Chr04	2053303	2053540	+	A3SS	2053380-,2053509-
Grai_04G002540	Chr04	2054815	2054996	+	IR	,2054867^2054941-
Grai_04G002600	Chr04	2085920	2086400	-	SE	,2086244-2086198^
Grai_04G002600	Chr04	2082967	2083209	-	SE	,2083129-2083067^
Grai_04G002670	Chr04	2115994	2117069	+	Complex	2116060^,2116064^2116912-2116964^
Grai_04G002670	Chr04	2115994	2117069	+	A5SS	2116060^,2116064^
Grai_04G002670	Chr04	2116064	2117069	+	SE	,2116912-2116964^
Grai_04G002780	Chr04	2207554	2208493	+	Complex	,2207838^2207928-2208045^2208155-
Grai_04G002870	Chr04	2262858	2263416	-	A5SS	2263325^,2263189^
Grai_04G002930	Chr04	2308928	2309562	-	A3SS	2309106-,2309024-
Grai_04G002950	Chr04	2322517	2323435	-	SE	,2323056-2322993^
Grai_04G003200	Chr04	2541851	2542105	-	A3SS	2541991-,2541982-
Grai_04G003200	Chr04	2539513	2539856	-	IR	,2539780^2539702-
Grai_04G003480	Chr04	2863192	2863638	+	A3SS	2863553-,2863558-
Grai_04G003490	Chr04	2878084	2878508	+	SE	,2878290-2878358^
Grai_04G003660	Chr04	3035384	3038276	+	A3SS	3036316-,3036414-
Grai_04G003670	Chr04	3040554	3043414	-	A3SS	3042510-,3042454-
Grai_04G003680	Chr04	3051764	3052766	+	IR	,3052452^3052558-
Grai_04G003840	Chr04	3180290	3181534	-	IR	,3181409^3181293-
Grai_04G003950	Chr04	3288761	3289196	-	IR	,3289008^3288854-
Grai_04G003990	Chr04	3333318	3334417	-	Complex	3333684-3333602^3333452-,3333432-
Grai_04G004110	Chr04	3411444	3411581	-	A3SS	3411505-,3411493-
Grai_04G004510	Chr04	3895752	3896659	+	IR	,3895938^3896079-
Grai_04G004520	Chr04	3917442	3917763	+	IR	,3917602^3917726-
Grai_04G004640	Chr04	4027686	4028247	+	Complex	4027900-,4027906-4028070^4028175-
Grai_04G004640	Chr04	4027686	4029029	+	Complex	4027895-4028070^,4027900-4028247^
Grai_04G004640	Chr04	4027686	4028070	+	A3SS	4027895-,4027906-
Grai_04G004640	Chr04	4028070	4029029	+	SE	,4028175-4028247^
Grai_04G004680	Chr04	4036387	4037083	+	A5SS	4036481^,4036500^
Grai_04G004680	Chr04	4038369	4039485	+	IR	,4038480^4038662-
Grai_04G004820	Chr04	4149598	4150328	-	IR	,4149982^4149738-
Grai_04G004840	Chr04	4171263	4171482	+	A3SS	4171371-,4171376-
Grai_04G004900	Chr04	4225576	4226453	+	A3SS	4226110-,4226120-
Grai_04G004940	Chr04	4317730	4317971	-	A5SS	4317870^,4317849^
Grai_04G005000	Chr04	4374981	4376199	-	Complex	4376000^4375146-,4375997^4375161-
Grai_04G005000	Chr04	4374981	4376000	-	A3SS	4375161-,4375146-
Grai_04G005000	Chr04	4375161	4376199	-	A5SS	4376000^,4375997^
Grai_04G005010	Chr04	4385618	4386089	-	A3SS	4385989-,4385896-
Grai_04G005010	Chr04	4384135	4385618	-	A3SS	4384228-,4384221-
Grai_04G005010	Chr04	4386089	4387168	-	IR	,4386928^4386794-
Grai_04G005010	Chr04	4382650	4384002	-	SE	,4383481-4383417^
Grai_04G005130	Chr04	4508758	4508967	+	IR	,4508802^4508887-
Grai_04G005290	Chr04	4739011	4739777	+	SE	,4739451-4739539^
Grai_04G005680	Chr04	5359154	5360302	+	IR	,5359310^5359954-
Grai_04G005770	Chr04	5456858	5457892	-	SE	,5457051-5456962^
Grai_04G005790	Chr04	5464225	5465140	-	IR	,5464647^5464563-
Grai_04G005790	Chr04	5463735	5464146	-	IR	,5464029^5463958-
Grai_04G005800	Chr04	5492128	5493111	+	IR	,5492832^5492909-
Grai_04G005910	Chr04	5595044	5595425	-	A3SS	5595240-,5595173-
Grai_04G005910	Chr04	5595044	5595603	-	IR	,5595425^5595173-
Grai_04G005910	Chr04	5595044	5595603	-	IR	,5595425^5595240-
Grai_04G006030	Chr04	5766688	5767228	+	Complex	,5766786^5766836-5766944^5766996-
Grai_04G006030	Chr04	5761872	5764465	+	Complex	5762371^5762417-5762489^5762559-5763219^5763483-,5763739^5763782-5763974^5764031-
Grai_04G006100	Chr04	5828617	5828904	+	A5SS	5828818^,5828824^
Grai_04G006150	Chr04	6034640	6034856	-	A5SS	6034734^,6034719^
Grai_04G006230	Chr04	6111952	6112219	+	A3SS	6112035-,6112061-
Grai_04G006230	Chr04	6111547	6112219	+	IR	,6111952^6112035-
Grai_04G006230	Chr04	6111547	6112219	+	IR	,6111952^6112061-
Grai_04G006340	Chr04	6340322	6340663	+	Complex	6340430-6340456^6340538-,6340521-
Grai_04G006340	Chr04	6340322	6340663	+	A3SS	6340430-,6340521-
Grai_04G006340	Chr04	6339176	6339649	+	IR	,6339509^6339640-
Grai_04G006340	Chr04	6340430	6340663	+	IR	,6340456^6340538-
Grai_04G006350	Chr04	6344646	6345351	-	Complex	6345077-6345022^6344721-,6344729-
Grai_04G006350	Chr04	6343809	6344570	-	IR	,6344418^6344332-
Grai_04G006560	Chr04	6774309	6774788	+	IR	,6774528^6774607-
Grai_04G006580	Chr04	6850894	6852430	+	Complex	6851008^6852145-,6851118^6851234-6851545^6852064-
Grai_04G006580	Chr04	6850381	6850561	+	A3SS	6850458-,6850470-
Grai_04G006580	Chr04	6850264	6850561	+	IR	,6850381^6850458-
Grai_04G006580	Chr04	6850264	6850561	+	IR	,6850381^6850470-
Grai_04G006640	Chr04	7058020	7059356	-	IR	,7059276^7058082-
Grai_04G006870	Chr04	7802103	7802537	+	IR	,7802176^7802264-
Grai_04G006910	Chr04	7861265	7864258	+	Complex	7861603^7862316-7862395^,7861792^7862899-7862955^
Grai_04G006930	Chr04	7873457	7876103	-	IR	,7875477^7874236-
Grai_04G006930	Chr04	7876103	7877348	-	SE	,7877068-7876950^
Grai_04G006940	Chr04	7878992	7879467	-	A3SS	7879114-,7879076-
Grai_04G006940	Chr04	7881166	7881642	-	IR	,7881517^7881357-
Grai_04G006970	Chr04	7918531	7919486	+	A3SS	7919289-,7919301-
Grai_04G006990	Chr04	7973271	7973688	-	A3SS	7973380-,7973363-
Grai_04G007000	Chr04	8004911	8005462	+	IR	,8004977^8005072-
Grai_04G007020	Chr04	8020994	8021823	+	IR	,8021191^8021282-
Grai_04G007020	Chr04	8021920	8022456	+	IR	,8022081^8022181-
Grai_04G007060	Chr04	8070706	8071322	-	Complex	8070967-8070898^8070781-,8070897-
Grai_04G007130	Chr04	8205475	8207375	+	IR	,8205742^8205803-
Grai_04G007360	Chr04	8510533	8510918	-	A3SS	8510588-,8510581-
Grai_04G007360	Chr04	8508507	8508860	-	IR	,8508782^8508662-
Grai_04G007360	Chr04	8510064	8510918	-	SE	,8510581-8510533^
Grai_04G007360	Chr04	8510064	8510918	-	SE	,8510588-8510533^
Grai_04G007370	Chr04	8538193	8539414	+	SE	,8538450-8538608^
Grai_04G007460	Chr04	8662245	8662833	+	IR	,8662307^8662706-
Grai_04G007460	Chr04	8662706	8663405	+	IR	,8662833^8662961-
Grai_04G007460	Chr04	8661053	8662245	+	SE	,8661389-8661494^
Grai_04G007490	Chr04	8761887	8762411	-	A5SS	8762321^,8762308^
Grai_04G007520	Chr04	8813365	8813572	+	A3SS	8813473-,8813487-
Grai_04G007520	Chr04	8814480	8814667	+	A5SS	8814546^,8814572^
Grai_04G007520	Chr04	8810589	8810825	+	IR	,8810680^8810768-
Grai_04G007520	Chr04	8813916	8814179	+	IR	,8813988^8814086-
Grai_04G007550	Chr04	8882850	8883026	+	A3SS	8882957-,8882980-
Grai_04G007740	Chr04	9431918	9432560	+	IR	,9432031^9432500-
Grai_04G007970	Chr04	10262202	10262522	-	IR	,10262438^10262335-
Grai_04G008050	Chr04	10384634	10385657	+	Complex	,10384766^10384862-10385094^10385181-
Grai_04G008100	Chr04	10400497	10401110	-	A5SS	10400943^,10400932^
Grai_04G008110	Chr04	10418837	10419802	+	IR	,10419037^10419115-
Grai_04G008190	Chr04	10722233	10724031	-	SE	,10723942-10723885^
Grai_04G008240	Chr04	10916138	10917733	+	IR	,10916715^10916789-
Grai_04G008530	Chr04	11435730	11436271	-	IR	,11436039^11435869-
Grai_04G008630	Chr04	11641303	11642862	+	Complex	,11641599^11641768-11641818^11641885-11642012^11642277-
Grai_04G008840	Chr04	12003220	12003599	-	IR	,12003457^12003343-
Grai_04G009080	Chr04	12746542	12746726	-	A3SS	12746623-,12746619-
Grai_04G009140	Chr04	13069419	13069611	+	A5SS	13069487^,13069507^
Grai_04G009220	Chr04	13381403	13381720	-	A3SS	13381601-,13381597-
Grai_04G009220	Chr04	13376643	13376937	-	IR	,13376836^13376752-
Grai_04G009340	Chr04	13522316	13522636	-	IR	,13522489^13522395-
Grai_04G009370	Chr04	13610206	13611089	+	A3SS	13610627-,13610687-
Grai_04G009390	Chr04	13622873	13623551	-	A3SS	13623471-,13623420-
Grai_04G009460	Chr04	13696779	13697010	+	A5SS	13696894^,13696899^
Grai_04G009480	Chr04	13711478	13712047	-	A3SS	13711918-,13711786-
Grai_04G009480	Chr04	13712108	13712256	-	A5SS	13712223^,13712196^
Grai_04G009500	Chr04	13747008	13747831	-	A3SS	13747729-,13747708-
Grai_04G009610	Chr04	14072279	14072625	+	A3SS	14072392-,14072458-
Grai_04G009610	Chr04	14066324	14067099	+	A5SS	14066539^,14066592^
Grai_04G009610	Chr04	14071035	14072279	+	IR	,14071291^14071411-
Grai_04G009610	Chr04	14073773	14074145	+	IR	,14073856^14073949-
Grai_04G009620	Chr04	14089434	14090554	-	A3SS	14089607-,14089517-
Grai_04G009750	Chr04	14329528	14330213	-	IR	,14329852^14329694-
Grai_04G009870	Chr04	14636687	14638061	-	Complex	14638015^14637195-14637139^,14636812^
Grai_04G009870	Chr04	14636687	14637195	-	A5SS	14637139^,14636812^
Grai_04G009870	Chr04	14636812	14638061	-	IR	,14638015^14637195-
Grai_04G009900	Chr04	14727536	14728472	+	SE	,14728316-14728351^
Grai_04G009940	Chr04	14854094	14855240	-	A5SS	14854779^,14854385^
Grai_04G010020	Chr04	15068827	15069296	-	IR	,15068979^15068930-
Grai_04G010020	Chr04	15068601	15069296	-	IR	,15068827^15068729-
Grai_04G010050	Chr04	15204323	15205876	+	Complex	15204961-,15205095-15205396^15205529-
Grai_04G010050	Chr04	15204323	15205876	+	Complex	15205095-15205396^15205529-,15205110-
Grai_04G010050	Chr04	15204323	15205876	+	A3SS	15204961-,15205110-
Grai_04G010140	Chr04	15559590	15560983	-	A3SS	15559655-,15559652-
Grai_04G010140	Chr04	15562068	15562975	-	SE	,15562520-15562441^
Grai_04G010180	Chr04	15616204	15617138	+	A3SS	15616672-,15616687-
Grai_04G010200	Chr04	15677635	15678249	+	SE	,15677758-15677835^
Grai_04G010220	Chr04	15714620	15714846	+	A5SS	15714735^,15714741^
Grai_04G010260	Chr04	15916883	15917104	-	A5SS	15916997^,15916973^
Grai_04G010450	Chr04	16460479	16460982	-	IR	,16460912^16460634-
Grai_04G010540	Chr04	16786647	16788850	-	IR	,16788655^16787926-
Grai_04G010600	Chr04	16899216	16899689	+	IR	,16899442^16899542-
Grai_04G010810	Chr04	17698678	17698878	+	A3SS	17698772-,17698793-
Grai_04G010920	Chr04	18125182	18125643	-	IR	,18125605^18125522-
Grai_04G010990	Chr04	18322556	18322781	+	IR	,18322590^18322693-
Grai_04G010990	Chr04	18321017	18321344	+	SE	,18321171-18321205^
Grai_04G011000	Chr04	18488850	18490845	+	A5SS	18489433^,18489454^
Grai_04G011070	Chr04	18849466	18849901	+	SE	,18849706-18849811^
Grai_04G011100	Chr04	19084870	19087306	+	Complex	19085129^19085428-,19085232^19085417-
Grai_04G011100	Chr04	19084574	19084870	+	A5SS	19084693^,19084712^
Grai_04G011120	Chr04	19206461	19207064	-	A5SS	19206807^,19206798^
Grai_04G011230	Chr04	19498329	19498581	+	A3SS	19498409-,19498449-
Grai_04G011230	Chr04	19498790	19499070	+	A3SS	19499010-,19499021-
Grai_04G011230	Chr04	19498120	19498581	+	IR	,19498329^19498449-
Grai_04G011230	Chr04	19498120	19498581	+	IR	,19498329^19498409-
Grai_04G011230	Chr04	19500853	19501636	+	SE	,19501422-19501538^
Grai_04G011370	Chr04	20077730	20080447	-	A3SS	20079670-,20079455-
Grai_04G011390	Chr04	20180547	20181080	-	A5SS	20180878^,20180655^
Grai_04G011390	Chr04	20180348	20181080	-	IR	,20180878^20180547-
Grai_04G011390	Chr04	20180348	20181080	-	IR	,20180655^20180547-
Grai_04G011390	Chr04	20177626	20178312	-	IR	,20178244^20177962-
Grai_04G011520	Chr04	20653286	20654496	-	SE	,20653710-20653675^
Grai_04G011550	Chr04	20674169	20674463	+	A3SS	20674347-,20674369-
Grai_04G011550	Chr04	20674463	20675379	+	A3SS	20674936-,20674947-
Grai_04G011550	Chr04	20673451	20673968	+	IR	,20673670^20673755-
Grai_04G011670	Chr04	20966135	20966634	+	SE	,20966239-20966503^
Grai_04G011750	Chr04	21147026	21147965	+	IR	,21147161^21147252-
Grai_04G011840	Chr04	21371697	21371933	+	A3SS	21371814-,21371825-
Grai_04G011840	Chr04	21372552	21374957	+	A3SS	21374182-,21374213-
Grai_04G011840	Chr04	21372319	21374957	+	IR	,21372552^21374213-
Grai_04G011840	Chr04	21372319	21374957	+	IR	,21372552^21374182-
Grai_04G011840	Chr04	21371273	21371638	+	SE	,21371353-21371397^
Grai_04G011940	Chr04	21781020	21782788	-	Complex	21782596^21781612-,21781210^21781136-
Grai_04G011940	Chr04	21781020	21782596	-	Complex	21781953-21781210^21781136-,21781612-
Grai_04G011940	Chr04	21779974	21780286	-	A5SS	21780156^,21780079^
Grai_04G011940	Chr04	21781210	21782788	-	IR	,21782596^21781953-
Grai_04G011950	Chr04	21794910	21795544	-	Complex	21795428^21794993-,21795278^21795003-
Grai_04G011950	Chr04	21794910	21795278	-	A3SS	21795003-,21794993-
Grai_04G011950	Chr04	21794993	21795544	-	A5SS	21795428^,21795278^
Grai_04G011950	Chr04	21793957	21794487	-	SE	,21794371-21794286^
Grai_04G012080	Chr04	22283031	22283315	-	A3SS	22283120-,22283117-
Grai_04G012120	Chr04	22545992	22546300	+	A5SS	22546121^,22546154^
Grai_04G012180	Chr04	22697959	22699161	+	A3SS	22698507-,22698687-
Grai_04G012230	Chr04	22954888	22955580	-	IR	,22955302^22955190-
Grai_04G012230	Chr04	22955580	22956428	-	SE	,22956124-22955831^
Grai_04G012240	Chr04	22978827	22979463	-	IR	,22979023^22978955-
Grai_04G012300	Chr04	23233511	23236333	-	SE	,23234216-23234161^
Grai_04G012350	Chr04	23481664	23483199	-	Complex	,23482238-23482194^23481827-23481768^
Grai_04G012350	Chr04	23479634	23480799	-	A3SS	23479738-,23479731-
Grai_04G012430	Chr04	23925053	23926731	+	A5SS	23925125^,23926091^
Grai_04G012430	Chr04	23924060	23924472	+	IR	,23924277^23924396-
Grai_04G012430	Chr04	23924574	23924876	+	IR	,23924695^23924764-
Grai_04G012510	Chr04	24551291	24551817	+	IR	,24551673^24551757-
Grai_04G012520	Chr04	24555753	24556587	-	A3SS	24555828-,24555808-
Grai_04G012520	Chr04	24555336	24556587	-	SE	,24555828-24555753^
Grai_04G012520	Chr04	24555336	24556587	-	SE	,24555808-24555753^
Grai_04G012590	Chr04	24844300	24845504	-	Complex	24845349^24844824-,24844660^24844416-
Grai_04G012590	Chr04	24845916	24846721	-	A3SS	24846463-,24846170-
Grai_04G012590	Chr04	24844102	24844300	-	A3SS	24844209-,24844150-
Grai_04G012590	Chr04	24845916	24846463	-	IR	,24846341^24846170-
Grai_04G012590	Chr04	24844660	24845504	-	IR	,24845349^24844824-
Grai_04G012590	Chr04	24844300	24844824	-	IR	,24844660^24844416-
Grai_04G012590	Chr04	24843170	24843940	-	IR	,24843859^24843776-
Grai_04G012590	Chr04	24846170	24846721	-	SE	,24846463-24846341^
Grai_04G012620	Chr04	24874241	24875520	-	A5SS	24875363^,24875332^
Grai_04G012620	Chr04	24872283	24873022	-	IR	,24872964^24872591-
Grai_04G012640	Chr04	24930758	24931197	+	IR	,24930830^24931034-
Grai_04G012650	Chr04	24969163	24970023	+	SE	,24969459-24969682^
Grai_04G012660	Chr04	24976653	24976971	-	A3SS	24976803-,24976789-
Grai_04G012670	Chr04	25007828	25008382	+	SE	,25008201-25008282^
Grai_04G012810	Chr04	25379945	25380649	-	IR	,25380362^25380007-
Grai_04G012830	Chr04	25422054	25422437	+	IR	,25422109^25422249-
Grai_04G012940	Chr04	25809766	25811078	-	Complex	25810793^25810570-,25810765^25810649-
Grai_04G012940	Chr04	25809766	25810765	-	A3SS	25810649-,25810570-
Grai_04G012980	Chr04	25889157	25889596	-	A3SS	25889295-,25889287-
Grai_04G013020	Chr04	26008908	26010288	-	SE	,26009331-26009160^
Grai_04G013350	Chr04	27830486	27831125	+	Complex	,27830691^27830805-27830914^27830989-
Grai_04G013410	Chr04	28317888	28318590	-	Complex	28318360^28318156-,28318059^28317948-
Grai_04G013410	Chr04	28318059	28318590	-	IR	,28318360^28318156-
Grai_04G013410	Chr04	28317888	28318156	-	IR	,28318059^28317948-
Grai_04G013410	Chr04	28317603	28317888	-	SE	,28317750-28317712^
Grai_04G013450	Chr04	28349710	28350179	-	A3SS	28349785-,28349779-
Grai_04G013530	Chr04	28709476	28711629	-	Complex	28711363^28709488-,28710432^28710380-28709950^28709917-
Grai_04G013640	Chr04	29353767	29355018	-	IR	,29354500^29354383-
Grai_04G013670	Chr04	29428251	29428534	+	SE	,29428326-29428452^
Grai_04G013700	Chr04	29554823	29555952	-	A3SS	29554894-,29554884-
Grai_04G013860	Chr04	30120930	30121132	-	A3SS	30121019-,30121004-
Grai_04G013860	Chr04	30118998	30120564	-	A3SS	30119947-,30119257-
Grai_04G013860	Chr04	30118998	30120669	-	IR	,30120564^30119947-
Grai_04G013860	Chr04	30118998	30120669	-	IR	,30120564^30119257-
Grai_04G013860	Chr04	30120669	30121132	-	SE	,30121004-30120930^
Grai_04G013860	Chr04	30120669	30121132	-	SE	,30121019-30120930^
Grai_04G013920	Chr04	30522187	30522823	+	A3SS	30522489-,30522529-
Grai_04G013930	Chr04	30625612	30626124	+	IR	,30625783^30625870-
Grai_04G014050	Chr04	31277817	31278235	-	IR	,31278087^31277997-
Grai_04G014350	Chr04	33389899	33390129	-	A5SS	33390044^,33389990^
Grai_04G014400	Chr04	33513170	33514257	+	Complex	33513377^33514141-,33513923^33514132-
Grai_04G014400	Chr04	33513377	33514257	+	A3SS	33514132-,33514141-
Grai_04G014400	Chr04	33513170	33514132	+	A5SS	33513377^,33513923^
Grai_04G014410	Chr04	33554297	33554662	+	IR	,33554439^33554511-
Grai_04G014420	Chr04	33582714	33583203	+	Complex	33582827^,33582858^33582995-33583091^
Grai_04G014420	Chr04	33582714	33583203	+	A5SS	33582827^,33582858^
Grai_04G014420	Chr04	33583874	33584942	+	A5SS	33583978^,33584111^
Grai_04G014420	Chr04	33583874	33585015	+	IR	,33583978^33584942-
Grai_04G014420	Chr04	33583874	33585015	+	IR	,33584111^33584942-
Grai_04G014420	Chr04	33582858	33583203	+	SE	,33582995-33583091^
Grai_04G014460	Chr04	33710140	33711687	-	A3SS	33710329-,33710318-
Grai_04G014470	Chr04	33736270	33736582	-	A3SS	33736356-,33736351-
Grai_04G014520	Chr04	33902429	33903168	-	SE	,33902597-33902530^
Grai_04G014540	Chr04	33913369	33914729	-	A3SS	33914360-,33914320-
Grai_04G014550	Chr04	34015558	34016667	-	A5SS	34016177^,34016172^
Grai_04G014550	Chr04	34013956	34014727	-	A5SS	34014614^,34014606^
Grai_04G014550	Chr04	34011963	34012699	-	IR	,34012670^34012469-
Grai_04G014610	Chr04	34157685	34157949	+	IR	,34157710^34157796-
Grai_04G014620	Chr04	34197927	34198471	+	A3SS	34198021-,34198030-
Grai_04G014630	Chr04	34287390	34288520	+	A3SS	34288435-,34288445-
Grai_04G014680	Chr04	34392835	34394551	-	A5SS	34394468^,34394418^
Grai_04G014780	Chr04	34717247	34718215	-	Complex	34717884-34717717^34717524-,34717462-
Grai_04G014780	Chr04	34717247	34718215	-	Complex	34717891-34717717^34717524-,34717462-
Grai_04G014780	Chr04	34717717	34718215	-	A3SS	34717891-,34717884-
Grai_04G014890	Chr04	35037809	35038993	-	Complex	35038688^35037879-,35038026^35037907-
Grai_04G014970	Chr04	35153592	35153893	+	A3SS	35153718-,35153736-
Grai_04G015090	Chr04	35352333	35352487	+	A3SS	35352451-,35352456-
Grai_04G015090	Chr04	35356110	35358019	+	A3SS	35357860-,35357887-
Grai_04G015110	Chr04	35365486	35365765	+	A3SS	35365632-,35365647-
Grai_04G015110	Chr04	35363943	35365486	+	IR	,35364034^35364104-
Grai_04G015250	Chr04	35620202	35620402	+	A5SS	35620310^,35620325^
Grai_04G015290	Chr04	35675902	35676653	-	A5SS	35676505^,35676475^
Grai_04G015330	Chr04	35758549	35758787	+	A3SS	35758642-,35758649-
Grai_04G015330	Chr04	35757355	35758070	+	IR	,35757556^35757832-
Grai_04G015600	Chr04	36370023	36370950	-	A3SS	36370351-,36370140-
Grai_04G015670	Chr04	36559078	36559392	+	IR	,36559106^36559185-
Grai_04G015680	Chr04	36576500	36576933	+	A3SS	36576893-,36576896-
Grai_04G015680	Chr04	36576933	36577261	+	A3SS	36577197-,36577207-
Grai_04G015770	Chr04	36808812	36808966	-	A3SS	36808889-,36808883-
Grai_04G015910	Chr04	37156085	37156388	+	A3SS	37156168-,37156181-
Grai_04G015930	Chr04	37205846	37206534	-	Complex	,37206327^37206166-37206129^37206042-
Grai_04G015930	Chr04	37213375	37213602	-	A3SS	37213493-,37213479-
Grai_04G015980	Chr04	37346356	37347433	-	Complex	,37347038-37346992^37346866-37346779^
Grai_04G016060	Chr04	37561795	37562063	+	IR	,37561858^37561950-
Grai_04G016120	Chr04	37622898	37623171	+	IR	,37622953^37623036-
Grai_04G016140	Chr04	37674228	37674793	+	Complex	,37674288^37674396-37674478^37674650-
Grai_04G016140	Chr04	37674228	37674793	+	Complex	37674288^37674396-,37674478^37674658-
Grai_04G016140	Chr04	37674478	37674793	+	A3SS	37674650-,37674658-
Grai_04G016140	Chr04	37674228	37674478	+	IR	,37674288^37674396-
Grai_04G016140	Chr04	37674396	37674793	+	IR	,37674478^37674650-
Grai_04G016140	Chr04	37674228	37674793	+	IR	,37674478^37674658-
Grai_04G016140	Chr04	37674228	37674793	+	IR	,37674288^37674396-
Grai_04G016160	Chr04	37696587	37697005	+	IR	,37696691^37696815-
Grai_04G016160	Chr04	37697379	37697699	+	IR	,37697466^37697613-
Grai_04G016180	Chr04	37771331	37771858	+	IR	,37771585^37771664-
Grai_04G016410	Chr04	38248637	38249107	-	IR	,38248936^38248836-
Grai_04G016430	Chr04	38344031	38344366	+	IR	,38344220^38344298-
Grai_04G016530	Chr04	38658398	38658543	+	A5SS	38658440^,38658448^
Grai_04G016950	Chr04	39830606	39831675	-	A3SS	39830990-,39830788-
Grai_04G016960	Chr04	39841025	39843099	-	IR	,39841159^39841065-
Grai_04G017060	Chr04	39965224	39965381	+	A3SS	39965295-,39965310-
Grai_04G017060	Chr04	39965530	39965752	+	A3SS	39965646-,39965651-
Grai_04G017170	Chr04	40133869	40134158	-	IR	,40134055^40133962-
Grai_04G017180	Chr04	40150924	40151368	-	A3SS	40151019-,40151013-
Grai_04G017250	Chr04	40262833	40265803	-	A3SS	40264990-,40264987-
Grai_04G017360	Chr04	40465018	40465471	-	Complex	40465353-,40465344-40465295^40465212-
Grai_04G017410	Chr04	40554676	40555263	-	SE	,40554863-40554822^
Grai_04G017500	Chr04	40778521	40778861	-	IR	,40778795^40778588-
Grai_04G017540	Chr04	40967798	40968259	-	Complex	,40968219^40968107-40968027^40967833-
Grai_04G017540	Chr04	40972477	40974542	-	A5SS	40974249^,40974243^
Grai_04G017540	Chr04	40967798	40968259	-	IR	,40968219^40967833-
Grai_04G017540	Chr04	40952646	40953649	-	IR	,40953465^40953377-
Grai_04G017540	Chr04	40968655	40969777	-	SE	,40969459-40969352^
Grai_04G017540	Chr04	40967833	40968219	-	SE	,40968107-40968027^
Grai_04G017640	Chr04	41216884	41217553	+	A3SS	41217205-,41217218-
Grai_04G017640	Chr04	41218825	41219032	+	A5SS	41218917^,41218934^
Grai_04G017690	Chr04	41276443	41276736	-	IR	,41276623^41276540-
Grai_04G017700	Chr04	41317271	41318017	+	A5SS	41317588^,41317608^
Grai_04G017740	Chr04	41344794	41345253	-	SE	,41345103-41344935^
Grai_04G017760	Chr04	41366068	41366549	+	A3SS	41366222-,41366464-
Grai_04G017800	Chr04	41400971	41401489	+	A3SS	41401369-,41401415-
Grai_04G017820	Chr04	41419669	41421078	-	A3SS	41420744-,41420736-
Grai_04G017820	Chr04	41419669	41421510	-	IR	,41421078^41420736-
Grai_04G017820	Chr04	41419669	41421510	-	IR	,41421078^41420744-
Grai_04G017890	Chr04	41576693	41578242	-	A3SS	41577588-,41577538-
Grai_04G017890	Chr04	41572681	41573492	-	IR	,41572995^41572915-
Grai_04G017960	Chr04	41686890	41687701	-	A3SS	41687518-,41687159-
Grai_04G017960	Chr04	41688745	41689522	-	SE	,41689157-41689063^
Grai_04G017970	Chr04	41703494	41703671	-	A3SS	41703593-,41703560-
Grai_04G018090	Chr04	41855864	41856143	+	A3SS	41855940-,41855954-
Grai_04G018090	Chr04	41856143	41856380	+	A3SS	41856244-,41856255-
Grai_04G018090	Chr04	41855756	41856143	+	IR	,41855864^41855940-
Grai_04G018180	Chr04	42020270	42020629	-	IR	,42020510^42020416-
Grai_04G018260	Chr04	42122399	42123119	-	A3SS	42122533-,42122513-
Grai_04G018300	Chr04	42156338	42156510	+	A5SS	42156403^,42156416^
Grai_04G018300	Chr04	42155920	42156510	+	SE	,42156338-42156403^
Grai_04G018300	Chr04	42155920	42156510	+	SE	,42156338-42156416^
Grai_04G018400	Chr04	42322461	42323320	-	A5SS	42323229^,42322584^
Grai_04G018450	Chr04	42493487	42493931	+	A5SS	42493563^,42493568^
Grai_04G018900	Chr04	43377503	43377775	+	A3SS	43377599-,43377609-
Grai_04G019070	Chr04	43690725	43692579	+	Complex	43690815-,43690913-43691875^43692217-
Grai_04G019070	Chr04	43687383	43688629	+	A3SS	43688025-,43688037-
Grai_04G019220	Chr04	43961928	43962177	-	A3SS	43962053-,43962046-
Grai_04G019350	Chr04	44090066	44092004	+	A3SS	44090812-,44091203-
Grai_04G019380	Chr04	44122959	44123123	-	A5SS	44123069^,44123068^
Grai_04G019430	Chr04	44167680	44168059	+	IR	,44167817^44167908-
Grai_04G019570	Chr04	44445365	44445526	+	IR	,44445396^44445445-
Grai_04G019570	Chr04	44446260	44446567	+	IR	,44446352^44446482-
Grai_04G019570	Chr04	44445998	44446567	+	IR	,44446352^44446482-
Grai_04G019700	Chr04	44674723	44674955	-	A5SS	44674885^,44674814^
Grai_04G019700	Chr04	44675590	44676255	-	IR	,44675900^44675769-
Grai_04G019720	Chr04	44692537	44694747	+	IR	,44692687^44692821-
Grai_04G019810	Chr04	44808497	44809900	+	A3SS	44809755-,44809790-
Grai_04G019810	Chr04	44808181	44808497	+	IR	,44808283^44808433-
Grai_04G019830	Chr04	44837112	44837460	-	A3SS	44837308-,44837155-
Grai_04G019830	Chr04	44837112	44837460	-	A3SS	44837312-,44837155-
Grai_04G019830	Chr04	44837112	44837460	-	A3SS	44837312-,44837308-
Grai_04G019830	Chr04	44833471	44837112	-	SE	,44836729-44836474^
Grai_04G019920	Chr04	44977593	44978409	+	SE	,44978262-44978285^
Grai_04G019960	Chr04	45016444	45016661	-	A3SS	45016545-,45016538-
Grai_04G019980	Chr04	45040903	45041180	-	A3SS	45041008-,45040988-
Grai_04G020170	Chr04	45238772	45243247	+	Complex	45239835-45239968^45240940-,45239867-
Grai_04G020170	Chr04	45238772	45243247	+	A3SS	45239867-,45240940-
Grai_04G020170	Chr04	45238772	45240940	+	SE	,45239835-45239968^
Grai_04G020350	Chr04	45551120	45552230	-	SE	,45551598-45551555^
Grai_04G020350	Chr04	45547821	45548598	-	SE	,45548517-45548262^
Grai_04G020360	Chr04	45563003	45564356	-	Complex	45564281^45563149-,45564143^45563519-
Grai_04G020360	Chr04	45563003	45564281	-	A3SS	45563519-,45563149-
Grai_04G020360	Chr04	45563519	45564356	-	A5SS	45564281^,45564143^
Grai_04G020460	Chr04	45714423	45715945	+	SE	,45714571-45714654^
Grai_04G020490	Chr04	45740865	45742433	-	A3SS	45741135-,45741120-
Grai_04G020510	Chr04	45766502	45766776	+	SE	,45766606-45766695^
Grai_04G020610	Chr04	45883705	45884210	+	IR	,45883832^45884111-
Grai_04G020650	Chr04	45967359	45967629	+	A3SS	45967547-,45967552-
Grai_04G020700	Chr04	46041064	46042475	-	A3SS	46041177-,46041168-
Grai_04G020850	Chr04	46192647	46193199	+	A5SS	46192703^,46192723^
Grai_04G020850	Chr04	46191904	46192164	+	IR	,46192005^46192093-
Grai_04G021020	Chr04	46453985	46455203	-	A5SS	46455129^,46455098^
Grai_04G021030	Chr04	46460398	46460980	-	A3SS	46460504-,46460501-
Grai_04G021130	Chr04	46557683	46558566	-	A5SS	46558418^,46558311^
Grai_04G021140	Chr04	46570018	46571416	-	Complex	46571069^46570983-,46570924^46570492-
Grai_04G021140	Chr04	46572558	46573817	-	A5SS	46573755^,46573750^
Grai_04G021140	Chr04	46570924	46571416	-	IR	,46571069^46570983-
Grai_04G021340	Chr04	46780570	46782682	-	SE	,46780949-46780855^
Grai_04G021480	Chr04	46903837	46904218	-	IR	,46904025^46903898-
Grai_04G021740	Chr04	47129056	47129825	-	A3SS	47129346-,47129190-
Grai_04G021930	Chr04	47335960	47336672	+	A5SS	47335983^,47335986^
Grai_04G022070	Chr04	47533238	47533432	-	A3SS	47533328-,47533322-
Grai_04G022070	Chr04	47530396	47530954	-	SE	,47530775-47530602^
Grai_04G022200	Chr04	47666542	47668118	-	IR	,47667703^47667594-
Grai_04G022200	Chr04	47652511	47653257	-	IR	,47652935^47652849-
Grai_04G022280	Chr04	47806419	47806836	+	A3SS	47806668-,47806674-
Grai_04G022400	Chr04	47954723	47955184	+	SE	,47954804-47954881^
Grai_04G022420	Chr04	47963841	47965771	-	A3SS	47965206-,47964846-
Grai_04G022450	Chr04	47994699	47995504	-	IR	,47995435^47995020-
Grai_04G022520	Chr04	48093801	48095790	+	SE	,48093987-48094069^
Grai_04G022520	Chr04	48106943	48110174	+	SE	,48108859-48109388^
Grai_04G022640	Chr04	48263273	48264226	+	SE	,48263378-48263428^
Grai_04G022710	Chr04	48381478	48382090	+	A5SS	48381593^,48381614^
Grai_04G022910	Chr04	48673175	48673831	-	Complex	,48673544^48673453-48673394^48673305-
Grai_04G022910	Chr04	48673920	48676849	-	IR	,48674231^48674133-
Grai_04G022910	Chr04	48671765	48672232	-	IR	,48672085^48671802-
Grai_04G023010	Chr04	48768702	48769053	-	A3SS	48768855-,48768735-
Grai_04G023020	Chr04	48786054	48786496	-	A5SS	48786442^,48786376^
Grai_04G023070	Chr04	48835059	48835466	+	A3SS	48835410-,48835420-
Grai_04G023160	Chr04	48971809	48972511	-	Complex	,48972403^48972312-48971966^48971882-
Grai_04G023160	Chr04	48970293	48971031	-	A3SS	48970539-,48970534-
Grai_04G023170	Chr04	48976325	48976806	-	A3SS	48976495-,48976472-
Grai_04G023170	Chr04	48976325	48976806	-	A3SS	48976472-,48976461-
Grai_04G023170	Chr04	48976325	48976806	-	A3SS	48976495-,48976461-
Grai_04G023270	Chr04	49083908	49084394	+	A5SS	49084187^,49084242^
Grai_04G023350	Chr04	49163929	49164403	-	Complex	49164221-,49164152-49164068^49163999-
Grai_04G023410	Chr04	49219369	49220965	-	A3SS	49219438-,49219423-
Grai_04G023410	Chr04	49221004	49222566	-	A5SS	49222285^,49222231^
Grai_04G023480	Chr04	49289860	49291442	-	A3SS	49290024-,49290018-
Grai_04G023520	Chr04	49367380	49367695	-	IR	,49367592^49367438-
Grai_04G023610	Chr04	49470486	49471214	-	A3SS	49470574-,49470569-
Grai_04G023710	Chr04	49602950	49603409	-	A3SS	49603073-,49603051-
Grai_04G023790	Chr04	49711770	49712015	-	A3SS	49711892-,49711886-
Grai_04G023860	Chr04	49780779	49781389	-	A5SS	49781326^,49781254^
Grai_04G023860	Chr04	49780779	49781575	-	SE	,49781389-49781254^
Grai_04G023860	Chr04	49780779	49781575	-	SE	,49781389-49781326^
Grai_04G023920	Chr04	49816425	49816718	-	A3SS	49816505-,49816500-
Grai_04G023920	Chr04	49823475	49823853	-	SE	,49823758-49823678^
Grai_04G023980	Chr04	49854206	49854613	-	IR	,49854553^49854400-
Grai_04G024000	Chr04	49871849	49872296	-	A3SS	49871921-,49871898-
Grai_04G024000	Chr04	49870723	49870924	-	A5SS	49870826^,49870817^
Grai_04G024080	Chr04	49978235	49978798	-	Complex	49978634-49978578^49978485-,49978493-
Grai_04G024080	Chr04	49979418	49981010	-	A5SS	49980537^,49980528^
Grai_04G024080	Chr04	49976388	49977144	-	IR	,49976791^49976663-
Grai_04G024130	Chr04	50039695	50039838	+	A3SS	50039805-,50039810-
Grai_04G024130	Chr04	50043506	50043848	+	IR	,50043647^50043741-
Grai_04G024140	Chr04	50050290	50051107	-	IR	,50051059^50050374-
Grai_04G024300	Chr04	50229543	50229907	-	A3SS	50229825-,50229731-
Grai_04G024300	Chr04	50229543	50229990	-	IR	,50229907^50229825-
Grai_04G024300	Chr04	50229543	50229990	-	IR	,50229907^50229731-
Grai_04G024310	Chr04	50245517	50248150	-	SE	,50246257-50246222^
Grai_04G024440	Chr04	50413390	50414619	-	Complex	50414400^50413793-,50413643^50413543-
Grai_04G024440	Chr04	50413643	50414619	-	IR	,50414400^50413793-
Grai_04G024440	Chr04	50413390	50413793	-	IR	,50413643^50413543-
Grai_04G024490	Chr04	50468727	50469221	-	A5SS	50469168^,50469154^
Grai_04G024560	Chr04	50521057	50521899	+	A5SS	50521147^,50521358^
Grai_04G024640	Chr04	50637793	50639508	+	A5SS	50637861^,50638817^
Grai_05G000120	Chr05	168209	168891	-	A5SS	168781^,168355^
Grai_05G000140	Chr05	181559	182268	-	A3SS	181694-,181691-
Grai_05G000180	Chr05	220726	220965	-	A3SS	220892-,220851-
Grai_05G000210	Chr05	249567	250262	+	Complex	,249729^249822-249990^250071-
Grai_05G000210	Chr05	249567	250893	+	Complex	,249990^250071-250514^250595-
Grai_05G000210	Chr05	249567	250893	+	Complex	249729^249822-,250262^250344-
Grai_05G000210	Chr05	249567	250893	+	Complex	249729^249822-,249990^250071-250514^250595-
Grai_05G000210	Chr05	249567	250893	+	Complex	249990^250071-250514^250595-,250262^250344-
Grai_05G000210	Chr05	249567	249990	+	IR	,249729^249822-
Grai_05G000210	Chr05	250071	250514	+	IR	,250262^250344-
Grai_05G000210	Chr05	249567	250893	+	IR	,250262^250344-
Grai_05G000210	Chr05	249567	250893	+	IR	,249729^249822-
Grai_05G000240	Chr05	265541	266437	-	A3SS	266104-,266088-
Grai_05G000290	Chr05	291981	292442	-	IR	,292187^292118-
Grai_05G000370	Chr05	360827	361319	+	A3SS	360900-,361179-
Grai_05G000400	Chr05	378442	378811	+	Complex	378549^378698-,378573^378734-
Grai_05G000400	Chr05	379218	379516	+	IR	,379298^379386-
Grai_05G000550	Chr05	512693	513159	-	IR	,513034^512774-
Grai_05G000580	Chr05	530031	530442	-	IR	,530199^530086-
Grai_05G000890	Chr05	735801	736068	+	IR	,735875^735945-
Grai_05G000980	Chr05	801392	801779	+	A3SS	801555-,801567-
Grai_05G001110	Chr05	943806	945210	+	A3SS	944843-,944850-
Grai_05G001130	Chr05	953019	955033	+	A3SS	954212-,954257-
Grai_05G001200	Chr05	1018413	1019234	+	A3SS	1018716-,1018760-
Grai_05G001200	Chr05	1020343	1020632	+	A5SS	1020388^,1020404^
Grai_05G001420	Chr05	1152947	1153181	-	A3SS	1153095-,1153083-
Grai_05G001560	Chr05	1252197	1254044	-	IR	,1253356^1252305-
Grai_05G001580	Chr05	1269436	1269775	+	IR	,1269571^1269642-
Grai_05G001600	Chr05	1279124	1279393	-	A3SS	1279320-,1279315-
Grai_05G001610	Chr05	1294833	1296302	+	A3SS	1296230-,1296231-
Grai_05G001610	Chr05	1293373	1293768	+	IR	,1293543^1293712-
Grai_05G001610	Chr05	1294833	1296418	+	SE	,1296230-1296302^
Grai_05G001610	Chr05	1294833	1296418	+	SE	,1296231-1296302^
Grai_05G001630	Chr05	1313371	1314138	-	A5SS	1313534^,1313437^
Grai_05G001630	Chr05	1312945	1314138	-	IR	,1313534^1313371-
Grai_05G001630	Chr05	1312945	1314138	-	IR	,1313437^1313371-
Grai_05G001630	Chr05	1310174	1312338	-	IR	,1310934^1310515-
Grai_05G001680	Chr05	1340905	1342730	-	Complex	1342421^1342331-,1342245^1341548-1341236^1341145-
Grai_05G001680	Chr05	1339972	1340905	-	Complex	1340414-1340237^1340141-,1340392-
Grai_05G001680	Chr05	1339972	1340905	-	A3SS	1340414-,1340392-
Grai_05G001680	Chr05	1342245	1342730	-	IR	,1342421^1342331-
Grai_05G001680	Chr05	1340905	1341548	-	IR	,1341236^1341145-
Grai_05G001680	Chr05	1340905	1342331	-	IR	,1342245^1341548-
Grai_05G001680	Chr05	1339972	1340414	-	IR	,1340237^1340141-
Grai_05G001730	Chr05	1376265	1377948	-	A3SS	1376526-,1376521-
Grai_05G001820	Chr05	1442920	1443643	-	A3SS	1443516-,1443507-
Grai_05G001930	Chr05	1503859	1504410	+	A3SS	1504017-,1504024-
Grai_05G002000	Chr05	1539482	1539998	+	A3SS	1539750-,1539762-
Grai_05G002000	Chr05	1540326	1541397	+	IR	,1540382^1540513-
Grai_05G002010	Chr05	1543495	1545989	+	A3SS	1544858-,1544879-
Grai_05G002010	Chr05	1543495	1545989	+	A3SS	1544129-,1544879-
Grai_05G002010	Chr05	1543495	1545989	+	A3SS	1544129-,1544858-
Grai_05G002020	Chr05	1553319	1553527	+	A3SS	1553450-,1553463-
Grai_05G002340	Chr05	1803035	1805562	-	SE	,1804841-1804685^
Grai_05G002430	Chr05	1891926	1892833	-	A3SS	1892028-,1892023-
Grai_05G002430	Chr05	1890026	1890292	-	IR	,1890226^1890155-
Grai_05G002460	Chr05	1908561	1909473	-	A3SS	1909220-,1909216-
Grai_05G002540	Chr05	1982862	1983270	-	A3SS	1982988-,1982978-
Grai_05G002550	Chr05	1986098	1986451	+	IR	,1986292^1986367-
Grai_05G002630	Chr05	2019270	2019439	+	A3SS	2019346-,2019375-
Grai_05G002720	Chr05	2083380	2083876	-	A3SS	2083584-,2083520-
Grai_05G002720	Chr05	2081605	2082356	-	A3SS	2081712-,2081702-
Grai_05G002740	Chr05	2089862	2090728	+	IR	,2090008^2090236-
Grai_05G002770	Chr05	2109905	2110158	-	A3SS	2110065-,2110060-
Grai_05G002770	Chr05	2108569	2108763	-	A3SS	2108677-,2108628-
Grai_05G002770	Chr05	2107834	2108473	-	IR	,2108414^2108179-
Grai_05G002780	Chr05	2113161	2113520	-	IR	,2113442^2113372-
Grai_05G002970	Chr05	2265040	2265439	-	IR	,2265244^2265090-
Grai_05G003030	Chr05	2297190	2297695	-	Complex	2297523-2297277^,2297518-2297301^
Grai_05G003030	Chr05	2296538	2297065	-	A3SS	2296675-,2296614-
Grai_05G003070	Chr05	2313887	2314567	-	IR	,2314417^2314074-
Grai_05G003100	Chr05	2336640	2336992	+	IR	,2336795^2336929-
Grai_05G003120	Chr05	2345592	2346294	+	IR	,2345714^2345785-
Grai_05G003330	Chr05	2487322	2487517	+	A3SS	2487415-,2487435-
Grai_05G003350	Chr05	2496282	2498020	+	Complex	2496828^2496900-,2497123^2497210-
Grai_05G003440	Chr05	2559397	2560153	-	Complex	2559665-2559572^2559470-,2559650-
Grai_05G003490	Chr05	2604552	2604705	+	A5SS	2604593^,2604602^
Grai_05G003510	Chr05	2614618	2614967	+	Complex	2614691-2614824^,2614696-2614829^
Grai_05G003570	Chr05	2646091	2646494	-	IR	,2646409^2646327-
Grai_05G003580	Chr05	2650308	2650882	-	A3SS	2650780-,2650771-
Grai_05G003870	Chr05	2837354	2837547	+	IR	,2837404^2837481-
Grai_05G003910	Chr05	2851320	2851625	+	IR	,2851412^2851524-
Grai_05G003920	Chr05	2858683	2858972	-	A3SS	2858871-,2858865-
Grai_05G003920	Chr05	2856731	2857448	-	A3SS	2856778-,2856762-
Grai_05G004090	Chr05	2993860	2994867	+	A3SS	2994674-,2994800-
Grai_05G004090	Chr05	2993089	2993860	+	IR	,2993368^2993841-
Grai_05G004110	Chr05	3003107	3003331	-	IR	,3003232^3003163-
Grai_05G004140	Chr05	3030126	3030550	-	A3SS	3030398-,3030326-
Grai_05G004160	Chr05	3049049	3050432	+	A3SS	3050186-,3050203-
Grai_05G004330	Chr05	3138812	3139352	-	A3SS	3139053-,3138972-
Grai_05G004400	Chr05	3187446	3187972	+	SE	,3187731-3187810^
Grai_05G004420	Chr05	3198885	3199671	-	IR	,3199358^3199127-
Grai_05G004450	Chr05	3209201	3209383	+	A3SS	3209296-,3209319-
Grai_05G004620	Chr05	3315403	3315640	-	A5SS	3315528^,3315504^
Grai_05G004700	Chr05	3395071	3396321	-	IR	,3396128^3395975-
Grai_05G004720	Chr05	3422121	3422334	+	A3SS	3422220-,3422227-
Grai_05G004760	Chr05	3437002	3437226	+	A3SS	3437130-,3437139-
Grai_05G004760	Chr05	3437306	3439025	+	IR	,3437539^3438648-
Grai_05G004780	Chr05	3448358	3449717	-	SE	,3449495-3449379^
Grai_05G004810	Chr05	3466387	3466532	-	A3SS	3466451-,3466434-
Grai_05G004830	Chr05	3488551	3489662	+	A3SS	3488833-,3488836-
Grai_05G004870	Chr05	3525683	3527465	+	IR	,3526871^3527423-
Grai_05G004930	Chr05	3564959	3565261	-	A5SS	3565078^,3565066^
Grai_05G004980	Chr05	3612114	3612884	-	A5SS	3612620^,3612224^
Grai_05G005010	Chr05	3629170	3630782	-	Complex	3630664^3630069-3630012^,3630619^
Grai_05G005020	Chr05	3633162	3633782	-	A5SS	3633750^,3633576^
Grai_05G005020	Chr05	3632817	3633012	-	A5SS	3632976^,3632928^
Grai_05G005020	Chr05	3632571	3632817	-	IR	,3632740^3632643-
Grai_05G005100	Chr05	3691032	3691206	+	A5SS	3691112^,3691117^
Grai_05G005100	Chr05	3691572	3692175	+	IR	,3691893^3691973-
Grai_05G005200	Chr05	3729680	3729874	+	A3SS	3729761-,3729785-
Grai_05G005220	Chr05	3736042	3736638	+	A5SS	3736479^,3736505^
Grai_05G005220	Chr05	3736042	3737783	+	IR	,3736479^3736638-
Grai_05G005220	Chr05	3736042	3737783	+	IR	,3736505^3736638-
Grai_05G005240	Chr05	3760619	3760957	-	A3SS	3760763-,3760627-
Grai_05G005240	Chr05	3760619	3760957	-	A3SS	3760751-,3760627-
Grai_05G005240	Chr05	3760619	3760957	-	A3SS	3760763-,3760751-
[truncated: 5,619 more rows]

## Sheet: Table S3
Table S3. Primers used for AS validation
Name	Sequence(5'-3')	AS type
Ga02G0241-F	GTTGAAACCACCGTGCCAAG	IR
Ga02G0241-R	CACAGCTCTATAGTTCCCTA
Ga11G3400-F	TTCTCCCTCTGTGTCGTGTC	SE
Ga11G3400-R	TGTCCTCGTCTGCTCAGCCA
Ga10G1737-F	TCTGCAGCATTTCCTTTCTG	A3SS
Ga10G1737-R	CGCGACTACCATATTCTTAG
Ga05G3589-F	GGGCATGAAAATGAAAAGGG	A5SS
Ga05G3589-R	AGTCCACATAGACATGACAG
JMJ25-F	ATCTGGAGGTGGGGCTCTTTG	Multi-
JMJ25-R	CTTCTCCAATTCCTCCACGG
